# Supplementary material for: A plasma lipid signature in acute human traumatic brain injury: Link with neuronal injury and inflammation markers
Source: J Cereb Blood Flow Metab. 2024 Aug 26;45(3):443–58. doi: 10.1177/0271678X241276951 (PMC11572080; doi:10.1177/0271678X241276951)
Supplement: sj-xlsx-2-jcb-10.1177_0271678X241276951 - Supplemental material for A plasma lipid signature in acute human traumatic brain injury: Link with neuronal injury and inflammation markers [file sj-xlsx-2-jcb-10.1177_0271678X241276951.xlsx]

## Sheet: Discovery - PLS-DA loadings
lipid	p1	p2
TG(44:2)	0.0592727	-0.177518
PE(36:1); PE(18:0/18:1) | PE(18:1/18:0)	0.00916913	-0.13811
PE(16:0/18:1)	-0.00292284	-0.137835
TG(46:2)	0.0638746	-0.131737
TG(52:1)	0.0523524	-0.131358
TG(44:1)	0.0438368	-0.130441
TG(53:1)	0.0682612	-0.129866
TG(48:1)	0.0755063	-0.129571
TG(46:1)	0.0830814	-0.129017
TG(54:1)	0.059416	-0.127218
LPI(16:1/0:0)	0.0236059	-0.125888
TG(46:0)	0.0846235	-0.125162
TG(54:2)	0.0272162	-0.120816
TG(44:0)	0.0812813	-0.120611
PE(16:0/18:2)	0.0141382	-0.120251
TG(50:1)	0.0514138	-0.119323
DG(18:0/18:1)	0.0500008	-0.119006
TG(47:1)	0.0900966	-0.118708
PE(18:0/18:2)	0.0347971	-0.117447
TG(48:2)	0.0779797	-0.115683
PE(16:0/20:4)	0.0215385	-0.114488
PE(18:0/20:4)	0.021502	-0.114292
TG(55:2)	0.0477085	-0.113879
TG(49:1)	0.078162	-0.112943
DG(32:1)	0.0703391	-0.112744
PE(18:0/20:3)	0.032166	-0.112162
TG(50:2)	0.0523458	-0.11163
PE(18:1/18:2)	0.0342023	-0.110257
PE(18:0/22:4)	0.0525554	-0.108765
TG(48:0)	0.0642741	-0.10857
TG(56:3)	0.012694	-0.106154
DG(16:0/18:1)	0.0518038	-0.105994
LPI(22:5/0:0)	0.0210048	-0.105581
PC(32:1); PC(14:0/18:1) | PC(16:0/16:1)	0.0375653	-0.105226
NA	0.0402281	-0.104414
Capric acid FA(10:0)	-0.0224351	-0.104293
PE(18:0/16:0)	0.0191506	-0.103731
TG(51:2)	0.0630112	-0.10295
DG(16:0/16:0)	0.0484261	-0.102549
TG(53:2)	0.0538531	-0.102225
TG(49:2)	0.0774081	-0.101462
LPI(0:0/18:1)	0.026775	-0.10141
LPI(18:1/0:0)	0.0305559	-0.10034
PC(18:0/18:1)	0.0272227	-0.0974695
TG(50:3)	0.0615053	-0.0965866
PE(18:0/22:5)	-0.0136679	-0.09592
TG(52:4)_3	0.0675823	-0.0957761
TG(52:2)	0.0326818	-0.0951944
TG(48:3)	0.0790826	-0.0949399
PE(18:0/22:6)	-0.0148044	-0.0944246
DG(36:2); DG(18:1/18:1) | DG(18:0/18:2)	0.0342666	-0.0942445
DG(34:2)	0.0422755	-0.0930814
PC(16:0/20:4)_1	0.0648019	-0.0912366
PC(16:0/20:4)_2	0.0666388	-0.0904629
TG(54:3)	0.0154329	-0.0898938
PC(18:0/22:5)	0.0338833	-0.0892341
PC(16:1/20:4)	0.0621803	-0.0891217
TG(55:4)	0.0444269	-0.0890472
TG(49:3)	0.0804486	-0.0882092
PE(O-18:1/22:4) and/or PE(P-18:0/22:4)	-0.00160999	-0.0878265
Delta-Tocopherol	-0.0409984	-0.0870867
PC(16:0/18:3)	0.073752	-0.0868784
TG(50:4)	0.0602817	-0.0859824
Cer(d18:1/26:0)	0.0731615	-0.0854587
Cer(d16:1/24:1)	0.0482367	-0.0849315
TG(52:5)_3	0.0595948	-0.0843078
TG(52:4)_2	0.069871	-0.0838547
PC(16:0/18:1)_2	0.0149724	-0.08242
PC(33:1); PC(15:0/18:1) | PC(16:0/17:1)	0.0529442	-0.0807906
TG(53:3)	0.0537372	-0.0804982
LPI(16:0/0:0)	0.0262774	-0.0801691
TG(48:4)	0.0809762	-0.0799216
PC(16:0/20:5)	0.0121031	-0.0789896
Cer(d16:1/20:0)	0.0433719	-0.0785811
TG(50:5)	0.0716003	-0.0761893
Cer(d18:0/24:0)	0.0646261	-0.0758387
TG(51:3)	0.0622825	-0.0743624
PC(16:0/22:4)	0.0740816	-0.0738598
PC(18:1/20:3)	0.0738662	-0.0738351
TG(56:6)_1	0.0282356	-0.0728612
Cer(d18:0/22:0)	0.0691349	-0.0716551
PC(16:0/17:0)	0.0744742	-0.0706554
TG(54:5)_2	0.045342	-0.0706328
TG(52:6)_3	0.0526172	-0.0704253
PC(18:2/20:4)	0.0673099	-0.0703973
Cer(d18:1/26:1)	0.0301941	-0.0697784
Cer(d16:1/22:0)	0.0675833	-0.0693217
PE(O-18:1/18:1) and/or PE(P-18:0/18:1)	0.0362817	-0.0692398
PC(16:1/18:2)	0.0560591	-0.0676116
PC(28:0); PC(14:0/14:0) | PC(16:0/12:0)	0.0885937	-0.0673941
PC(18:0/22:4)	0.0635417	-0.0669937
TG(52:3)	0.0305991	-0.0667142
LPI(0:0/18:2)	0.0187037	-0.065069
LPI(18:2/0:0)	0.0152843	-0.0650322
TG(52:5)_2	0.0677672	-0.06499
PC(16:0/20:3)	0.0680984	-0.0648314
PC(18:0/20:3)	0.0744508	-0.0641676
Cer(d18:1/24:1)	0.0337783	-0.062946
Cer(d16:1/24:0)	0.0735194	-0.0628643
PC(14:0/18:2)	0.078852	-0.062778
PC(14:0/20:4)	0.0891807	-0.0620033
DG(18:0/16:0)	0.0279288	-0.0617232
PC(18:1/18:2)	0.0382703	-0.0613385
LPI(0:0/18:0)	0.0566054	-0.0608854
TG(58:7)_1	-0.00499831	-0.0607091
PC(40:3)	0.0626655	-0.0589841
SM(d32:1); SM(d16:1/16:0) | SM(d18:1/14:0)	0.0577287	-0.0589101
LPG(18:0/0:0)	0.0721237	-0.0588132
PE(O-18:1/18:1) and/or PE(P-18:0/18:1)	0.0538057	-0.0583896
Cer(t18:0/24:1)	0.0467292	-0.0570548
TG(53:4)	0.0502152	-0.056269
PC(18:1/20:4)	0.0490143	-0.0561322
TG(54:4)	0.0131904	-0.055107
LPI(20:4/0:0)	0.0185738	-0.0550808
TG(52:6)_1	0.0409065	-0.0547981
PC(16:0/16:0)	0.0367812	-0.0547758
TG(51:4)	0.0627591	-0.0544874
TG(54:6)_2	0.0294997	-0.0533971
SM(d30:1); SM(d16:1/14:0) | SM(d18:1/12:0)	0.0655893	-0.052597
LPC(0:0/16:1)	0.088972	-0.0522295
Cer(d19:1/22:0)	0.0655469	-0.0521428
LPC(16:1/0:0)	0.0880095	-0.0520394
PC(34:0); (18:0/16:0) | PC(16:0/18:0)	0.05966	-0.0505641
PC(18:0/18:2)	0.0402233	-0.0500321
TG(54:6)_1	0.00953501	-0.04931
TG(52:6)_2	0.0655051	-0.0488282
Cer(d18:1/22:0)	0.0434889	-0.0488087
TG(52:5)_1	0.0361478	-0.0487999
Cer(d41:1); Cer(d18:1/23:0) | Cer(d17:1/24:0)	0.0590644	-0.0477927
LPE(0:0/18:1)	0.081405	-0.0474575
Cholesterol	0.0564173	-0.0474028
LPC(22:5/0:0)_2	0.0855281	-0.0467366
Cer(d18:1/20:0)	0.0259041	-0.0467317
TG(52:4)_1	0.0411858	-0.0460023
LPI(22:6/0:0)	-0.00107492	-0.045089
Cer(d18:2/18:0)	0.03989	-0.0444763
TG(58:7)_2	-0.0175946	-0.044362
LPE(22:6/0:0)	0.0932002	-0.0443199
LPE(0:0/18:0)	0.077953	-0.0441862
LPE(18:0/0:0)	0.0785988	-0.0440717
TG(53:5)	0.0476891	-0.0439675
TG(54:7)_1	-0.0048272	-0.0437559
LPC(O-26:1/0:0)	0.0567831	-0.043523
LPC(0:0/20:5)	0.0649829	-0.0435146
Cer(d18:1/18:0)	0.0085663	-0.0432451
SM(d19:1/18:0)	0.0448413	-0.0432062
MG(16:0)	-0.0198737	-0.0424112
LPC(O-24:0/0:0)	0.0508144	-0.0418634
Cer(d42:3); Cer(d18:2/24:1)| Cer(d18:1/24:2)	0.046339	-0.041692
TG(54:7)_2	0.0171016	-0.0410828
LPC(18:3/0:0)_1	0.081365	-0.0409913
Cholesterol Sulfate	0.0613459	-0.0407049
DG(18:2/18:1)	0.0298486	-0.0406763
Cer(d18:1/24:0)	0.0612514	-0.0404336
LPC(0:0/18:3)	0.07453	-0.0402769
PC(16:0/18:1)_1	0.0182905	-0.0390984
SM(d16:1/24:1)	0.0567749	-0.0388154
Cer(d19:1/24:0)	0.0732056	-0.0385813
Hexacosanoylcarnitine CAR(26:0)	0.0451434	-0.0382306
PC(20:3/20:4)	0.0203473	-0.0379465
PC(16:0/18:2)	0.0280409	-0.0377571
PC(14:0/22:6)	0.0593487	-0.0377004
Hexacosenoylcarnitine CAR(26:1)	0.0419828	-0.0376586
PC(O-16:0/14:0)	0.0608868	-0.0368782
LPC(20:3/0:0)_2	0.107855	-0.0361478
LPC(20:5/0:0)	0.0605904	-0.0336836
LPE(16:0/0:0)	0.0779614	-0.0327331
NAPE(O-18:1/18:1/16:0) and/or NAPE(P-18:0/18:1/16:0)	0.0418509	-0.0326941
Cer(d18:1/25:0)	0.0678412	-0.0323087
LPC(0:0/14:0)	0.107168	-0.0319184
SulfoHexCer(d18:1/20:0(OH))	0.0666444	-0.0319115
TG(54:5)_1	0.0212268	-0.0317482
Cerotic acid FA(26:0)	0.0385288	-0.0316514
PC(16:0/20:4)_3	0.0339484	-0.031388
PC(18:0/20:4)	0.0286122	-0.0303193
LPC(14:0/0:0)	0.106111	-0.0299221
LPC(17:1/0:0)	0.101704	-0.0285973
PC(18:0/18:0)	0.063739	-0.0285737
TG(56:7)_3	-0.00686421	-0.0284389
PC(O-18:1/18:1) and/or PC(P-18:0/18:1)	0.0205162	-0.0283595
SM(d16:1/24:0)	0.0675969	-0.0274031
PC(18:2/18:2)	0.06943	-0.0273341
PC(O-18:0/22:4)	0.0491858	-0.0269849
SM(d19:1/16:0)	0.066943	-0.0262876
Tetracosenoylcarnitine CAR(24:1)	0.0617392	-0.0261305
Cer(d18:2/24:0)	0.0662523	-0.0260805
SM(d16:1/23:0)	0.0608375	-0.0259345
SM(d17:1/16:0)	0.0623388	-0.0258585
LPC(18:3/0:0)_2	0.107554	-0.0257037
TG(56:7)_1	0.00383267	-0.0256935
PE(O-18:1/18:2) and/or PE(P-18:0/18:2)	0.0691012	-0.024957
HexCer(d18:1/16:0)	0.0243915	-0.0245632
LPC(0:0/18:1)	0.0833183	-0.024343
PE(O-16:1/22:6) and/or PE(P-16:0/22:6)	0.0441465	-0.0241079
Tetracosanoylcarnitine CAR(24:0)	0.0624324	-0.0236003
SM(d18:2/14:0)	0.0636185	-0.0226469
LPC(18:1/0:0)_1	0.0808218	-0.0220318
HexCer(d18:1/24:0)	0.0476503	-0.0215705
Cer(d18:2/22:0)	0.0600042	-0.0209305
LPC(22:4/0:0)	0.10217	-0.0208775
LPC(0:0/20:3)	0.108074	-0.0201992
TG(58:8)	-0.0378391	-0.0194649
SM(d16:1/20:0)	0.0487906	-0.0192448
LPC(20:3/0:0)_1	0.112603	-0.0178766
LacCer(d18:1/24:0)	0.045437	-0.0178105
HexCer(d18:1/23:0)	0.0485606	-0.0172061
DG(36:4)_1; DG(18:2/18:2) | DG(18:1/18:3)	0.0239406	-0.0169914
PC(O-24:1/18:1) and/or PC(P-24:0/18:1)	0.0346643	-0.0169218
PC(15:0/18:2)	0.0611693	-0.0167174
LPG(18:2/0:0)	0.0394305	-0.016248
PE(O-20:1/18:2) and/or PE(P-20:0/18:2)	0.0534622	-0.0162093
LPE(20:4/0:0)	0.0855626	-0.0147433
TG(56:6)_2	0.000872144	-0.014487
PC(O-26:1/20:4) and/or PC(P-26:0/20:4)	0.0370133	-0.0141256
PC(O-22:0/20:3)	0.0550484	-0.0140233
SulfoHexCer(d18:1/18:0(OH))	0.0723443	-0.0136021
PC(O-16:0/16:0)	0.0507877	-0.0134097
PC(O-24:0/18:2)	0.050219	-0.0132403
SM(d16:1/22:0)	0.0658113	-0.012534
PC(O-16:0/15:0)	0.0652273	-0.0120861
PC(O-18:0/20:3)	0.0693368	-0.0119921
PC(O-24:1/20:3) and/or PC(P-24:0/20:3)	0.0580704	-0.0119421
PE(O-20:1/20:4) and/or PE(P-20:0/20:4)	0.0601545	-0.0112649
PE(O-16:1/18:2) and/or PE(P-16:0/18:2)	0.0716849	-0.0111462
Retinol	0.0435459	-0.00929128
PC(18:1/22:6)	0.0394901	-0.00912885
SM(d18:1/18:0)	0.0351936	-0.00891153
PC(O-24:0/20:4)	0.0387859	-0.00853191
Cer(d18:1/16:0)	0.0261777	-0.00831895
LPC(24:0/0:0)	0.0761287	-0.00822647
LPC(0:0/20:4)	0.0956359	-0.00729813
SM(d18:1/16:0)	0.0489861	-0.00681492
SM(d18:0/16:0)	0.0493154	-0.00624259
TG(56:8)	-0.0020579	-0.00508106
PE(O-18:1/22:6) and/or PE(P-18:0/22:6)	0.0181924	-0.00489812
PC(O-16:0/22:5)	0.0521481	-0.00477781
Sulfo2HexCer(d42:1)	0.0642334	-0.00473197
LPC(22:5/0:0)_1	0.0845426	-0.00466434
SM(d19:1/24:1)	0.0626094	-0.00456995
Hexadecenoylcarnitine CAR(16:1)_1	0.0417464	-0.00454867
CE(18:1)	0.0636901	-0.00444171
LPE(0:0/20:4)	0.116213	-0.00402207
PC(O-16:0/20:3)	0.0810116	-0.00388657
LPC(18:0/0:0)	0.0899357	-0.00351451
LPE(0:0/18:2)	0.0857205	-0.00324754
LPE(18:2/0:0)	0.0834868	-0.00289511
LPC(0:0/16:0)	0.0859063	-0.00226478
SM(d17:1/24:1)	0.0597868	-0.00171973
LPC(18:1/0:0)_2	0.0962866	-0.00121592
Stearoylcarnitine CAR(18:0)	0.0743898	-0.00120899
Lignoceric acid FA(24:0)	0.0264886	-0.00110211
LPC(16:0/0:0)	0.0862002	-0.000578186
Bilirubin	-0.0262439	-0.000196103
LPC(0:0/18:0)	0.0907548	-0.000105951
PC(18:0/22:6)	-0.00296728	0.00113524
PE(O-18:1/20:4) and/or PE(P-18:0/20:4)	0.0702458	0.00141329
PC(16:0/22:6)	-0.00564211	0.00146984
Tetracosenoic acid FA(24:1)	0.0301877	0.00153285
SM(d35:1); SM(d17:1/18:0) | SM(d18:1/17:0)	0.0511557	0.00175847
Sulfo2HexCer(d34:1)	0.0799806	0.00232141
Zeta-carotene	0.0625889	0.00279269
PC(O-24:1/20:4) and/or PC(P-24:0/20:4)	0.0456874	0.00367902
Palmitoylcarnitine CAR(16:0)	0.0620133	0.00385882
LPC(0:0/15:0)	0.110296	0.00399356
PC(O-18:0/16:0)	0.0462109	0.00447462
LPC(20:2/0:0)	0.0972388	0.00461986
PC(O-24:1/22:4) and/or PC(P-24:0/22:4)	0.0546695	0.00468329
Sulfo2HexCer(d42:2)	0.0705184	0.00482929
HexCer(d18:1/22:0)	0.0418709	0.00566278
SulfoHexCer(d18:1/16:0(OH))	0.0658741	0.0058387
Tetradecanoylcarnitine CAR(14:0)	0.0488363	0.00641261
LacCer(d18:1/16:0)	0.0496423	0.00664565
TG(56:7)_2	-0.00771087	0.00673937
SM(d18:2/16:0)_1	0.0379876	0.00693985
SM(d18:2/16:0)_2	0.0379876	0.00693985
LPC(O-24:1/0:0)	0.0772504	0.00708395
TG(58:9)	-0.0408473	0.00798688
LPE(0:0/22:6)	0.0530446	0.00813375
Arachidyl carnitine CAR(20:0)	0.0743769	0.00840754
PE(O-18:2/18:2) and/or PE(P-18:1/18:2)	0.0954984	0.00872845
LPC(20:4/0:0)	0.0904218	0.00890476
Anhydrolutein I	0.0360742	0.00903078
Sphingosine-1-phosphate	0.0529869	0.00958568
Eicoseneoylcarnitine CAR(20:1)	0.05691	0.00981615
PC(O-18:0/20:4)	0.0572954	0.0107278
SM(d18:1/23:0)	0.0636578	0.0109457
SulfoHexCer(d18:1/24:0(OH))	0.0676013	0.0111015
Eicosapentaenoic acid FA(20:5)	0.00253859	0.0129622
LPC(15:0/0:0)	0.0989086	0.0136022
PE(O-16:1/20:4) and/or PE(P-16:0/20:4)	0.0721228	0.0145088
LacCer(d18:1/24:1)	0.0380763	0.0147194
SM(d18:1/24:1)	0.0404952	0.0150577
Octenoylcarnitine CAR(8:1)	-0.0237245	0.0151973
Octanoylcarnitine CAR(8:0)	-0.0191964	0.0153931
Decanoylcarnitine CAR(10:0)	-0.0188336	0.0158481
PE(O-18:2/20:4) and/or PE(P-18:1/20:4)	0.0793666	0.0159607
PC(O-22:0/18:2)	0.0482452	0.0161475
Palmitoleic acid FA(16:1)	0.0389891	0.016281
Docosatetraenoic acid FA(22:4)	0.0422816	0.0169922
Decadienoylcarnitine CAR(10:2)	-0.0232877	0.0171652
LPC(O-18:1/0:0)_2	0.0854317	0.0174748
Oleoylcarnitine CAR(18:1)	0.0480574	0.0177119
Docosapentaenoic acid FA(22:5)_2	0.0511753	0.0191836
PC(O-22:1/20:4) and/or PC(P-22:0/20:4)	0.0479098	0.0195305
Eicosatrienoylcarnitine CAR(20:3)	0.0716448	0.0196567
LPE(P-18:0/0:0)	0.084474	0.0199054
LPC(18:2/0:0)	0.0884598	0.0206293
Sulfo2HexCer(d40:1)	0.0617316	0.0208698
SM(d18:1/24:0)	0.0605935	0.0214588
Dodecenoylcarnitine CAR(12:1)_1	-0.00760586	0.0217654
Heptadecenoic acid FA(17:1)	0.044085	0.0220951
HexCer(d18:1/20:0)	0.0437469	0.0223188
LPC(0:0/18:2)	0.0898162	0.0226415
LPC(17:0/0:0)	0.0949038	0.0230205
Decenoylcarnitine CAR(10:1)	-0.0174981	0.0244531
Myristic acid FA(14:0)	0.0450567	0.024882
Hydroxytetradecanoylcarnitine CAR(14:0-OH)	0.0305729	0.0264011
SM(d18:2/18:0)	0.0251054	0.0266508
Lauroylcarnitine CAR(12:0)	0.0144694	0.0267207
Eicosatrienoic acid FA(20:3)	0.0458186	0.0268888
SulfoHexCer(d18:2/16:0(OH))	0.0528693	0.0269985
SulfoHexCer(d18:2/24:0(OH))	0.0633382	0.0275445
SulfoHexCer(d18:1/24:1(OH))	0.0633232	0.0275632
Docosapentaenoic acid FA(22:5)_1	0.02442	0.0275973
Eicosadienoylcarnitine CAR(20:2)	0.0547738	0.0286893
LPC(0:0/22:6)	0.0533797	0.028764
LPC(20:1/0:0)	0.0754537	0.0290839
LPC(22:0/0:0)	0.0821709	0.0306661
Stearic acid FA(18:0)	0.0196902	0.0307249
Eicosatetraenoic acid FA(20:4)	0.038036	0.0308109
SM(d18:1/20:0)	0.0406545	0.031475
Palmitic acid FA(16:0)	0.0345807	0.0315176
Carboxyheptadecanoylcarnitine CAR(18:0-DC)	-0.0231539	0.0322524
HydroxyPalmitic acid FA(16:0(OH))	0.0472596	0.0322575
LPC(22:6/0:0)	0.0546181	0.0323125
Hydroxypalmitoleoylcarnitine CAR(16:1-OH)	0.0306107	0.0339929
Hydroxydodecanoylcarnitine CAR(12:0-OH)	0.0237834	0.0344768
SM(d18:2/23:0)	0.0514076	0.034641
Arachidic acid FA(20:0)	0.00387342	0.0350115
Carboxyheptadecenoylcarnitine CAR(18:1-DC)	-0.0259267	0.0351421
PC(O-16:0/18:2)	0.0657756	0.0352142
PC(O-16:1/22:6) and/or PC(P-16:0/22:6)	0.0261675	0.0352381
SM(d18:1/22:0)	0.0495854	0.0354038
LPC(O-18:0/0:0)	0.0824508	0.0356248
Alpha-carotene | Beta-carotene	0.0311392	0.0358278
LPC(20:0/0:0)	0.0872315	0.0359655
Eicosenoic acid FA(20:1)	0.0158436	0.0365899
Hexadecenoylcarnitine CAR(16:1)_2	0.0375769	0.03734
Hydroxydecanoylcarnitine CAR(10:0-OH)	0.00867686	0.0380001
Arachidonoylcarnitine CAR(20:4)	0.0594636	0.0380084
Luteine	0.0430557	0.0384374
Octadecatrienoylcarnitine CAR(18:3)_2	0.056168	0.0396946
SM(d18:2/24:1)	0.0411229	0.0398097
Octadecatetraenoic acid FA(18:4)	0.0235202	0.0401445
LPC(19:0/0:0)	0.0924248	0.0405764
LPC(P-18:0/0:0)	0.0895058	0.0411597
LPC(O-16:0/0:0)	0.0869838	0.0413456
SulfoHexCer(d18:1/24:1)	0.0576902	0.0420833
LPC(O-20:0/0:0)	0.0777663	0.0438574
PC(O-16:1/18:2) and/or PC(P-16:0/18:2)	0.0712221	0.044022
Oleic acid FA(18:1)	0.0279084	0.0446084
LacCer(d42:3)	0.0364298	0.0458456
Octadecatrienoylcarnitine CAR(18:3)_1	0.0307203	0.0466216
Eicosadienoic acid FA(20:2)	0.0314256	0.0471277
Octadecatrienoic acid FA(18:3)_2	0.0427073	0.047221
Tetradecenoylcarnitine CAR(14:1)	0.0212896	0.0474954
PC(O-24:2/18:2) and/or PC(P-24:1/18:2)	0.0444126	0.0502584
LPC(P-16:0/0:0)	0.096096	0.0506751
Lauric acid FA(12:0)	0.047497	0.0510301
PC(O-24:2/20:4) and/or PC(P-24:1/20:4)	0.0467528	0.0520724
Linoleoylcarnitine CAR(18:2)	0.0421343	0.0523637
PC(O-24:1/22:5) and/or PC(P-24:0/22:5)	0.0497224	0.0549349
SM(d18:1/20:1)	0.0319121	0.0554412
Hexadecadienoic acid FA(16:2)	0.0321428	0.0573968
PC(O-18:1/22:6) and/or PC(P-18:0/22:6)	0.0277752	0.0574689
SulfoHexCer(d18:2/22:0(OH))	0.061991	0.0586703
Docosahexaenoic FA(22:6)	0.0208871	0.0593348
SM(d18:2/22:0)	0.0425143	0.0594243
LPC(O-18:1/0:0)_1	0.0725416	0.0596268
Octadecatrienoic acid FA(18:3)_1	0.0146333	0.0603055
Tetradecadienoylcarnitine CAR(14:2)	-9.17374e-05	0.0617197
Zeaxanthin	0.0464495	0.063779
Hexadecadienoylcarnitine CAR(16:2)	0.0331134	0.0650907
SulfoHexCer(d18:2/24:1)	0.0564023	0.0676904
SulfoHexCer(d18:2/22:0)	0.056954	0.0696772
Linoleic acid FA(18:2)	0.0182565	0.0712786
Beta-cryptoxanthin	0.00473691	0.0954286

## Sheet: Validation - PLS-DA loadings
Lipid	p1	p2
LPI(0:0/18:0)	0.0254021	-0.180748
LPC(0:0/20:5)	-0.039919	-0.174023
TG(53:2)	0.0116956	-0.158579
LPC(0:0/20:3)	-0.017262	-0.157855
LPE(0:0/20:4)	-0.0162463	-0.152151
Cer(d18:2/18:0)	0.0314364	-0.150525
PC(O-24:2/20:4) and/or PC(P-24:1/20:4)	0.00644076	-0.149472
LacCer(d18:1/24:0)	0.0188405	-0.146996
PE(16:0/18:2)	0.00530242	-0.146336
Cer(d16:1/20:0)	0.00332145	-0.145932
Hexadecadienoic acid FA(16:2)	0.0326523	-0.143939
LPG(18:2/0:0)	0.0418599	-0.141824
LacCer(d42:3)	-0.0123748	-0.140535
LacCer(d18:1/24:1)	0.00754075	-0.13743
Lignoceric acid FA(24:0)	0.0238466	-0.128789
Cholesterol Sulfate	0.0261302	-0.126689
LPC(0:0/18:1)	-0.0173278	-0.124899
Lauric acid FA(12:0)	0.036903	-0.124742
CE(18:1)	-0.0506675	-0.122881
Cer(d16:1/22:0)	-0.00458389	-0.122021
HydroxyPalmitic acid FA(16:0(OH))	0.0366308	-0.120125
Eicosapentaenoic acid FA(20:5)	0.0074136	-0.120019
LPE(0:0/22:6)	0.00563299	-0.11949
Hydroxydodecanoylcarnitine CAR(12:0-OH)	-0.00715941	-0.119488
PE(18:0/22:5)	-0.0375427	-0.1192
Eicosatetraenoic acid FA(20:4)	0.0332566	-0.118117
LPC(0:0/18:2)	0.0558955	-0.117423
NA	0.0309676	-0.116939
TG(54:7)_1	-0.00680757	-0.115153
Cer(d18:1/26:0)	0.0370022	-0.114182
LacCer(d18:1/16:0)	-0.0014983	-0.114005
TG(56:6)_2	-0.030331	-0.113688
TG(54:7)_2	-0.018967	-0.113289
Eicosatrienoic acid FA(20:3)	0.0482086	-0.110851
PE(16:0/20:4)	0.0083098	-0.110697
TG(54:1)	-0.0276471	-0.110411
PC(O-24:1/22:5) and/or PC(P-24:0/22:5)	-0.0434876	-0.110298
Capric acid FA(10:0)	0.0404927	-0.109798
TG(52:6)_3	-0.00427763	-0.109439
PC(O-24:1/22:4) and/or PC(P-24:0/22:4)	-0.036487	-0.106852
Lauroylcarnitine CAR(12:0)	0.0070366	-0.105694
Carboxyheptadecenoylcarnitine CAR(18:1-DC)	-0.00499561	-0.104849
PC(16:0/20:3)	-0.0146227	-0.104283
Docosahexaenoic FA(22:6)	0.0449619	-0.103289
Myristic acid FA(14:0)	0.0301169	-0.100765
Hexadecenoylcarnitine CAR(16:1)_1	-0.0462984	-0.0999614
PE(18:0/18:2)	0.00704078	-0.0993139
LPC(O-24:1/0:0)	0.0471319	-0.0992104
PC(O-24:2/18:2) and/or PC(P-24:1/18:2)	-0.0266288	-0.098379
Stearoylcarnitine CAR(18:0)	0.0182468	-0.0949408
Octadecatrienoic acid FA(18:3)_2	0.0361882	-0.0944385
Hexacosanoylcarnitine CAR(26:0)	-0.0248061	-0.0942712
SulfoHexCer(d18:1/20:0(OH))	0.014007	-0.092733
Docosapentaenoic acid FA(22:5)_1	0.0428062	-0.0918044
TG(56:7)_2	0.0374414	-0.0902926
SM(d18:2/22:0)	0.0119497	-0.0891272
Oleic acid FA(18:1)	0.002453	-0.0885473
TG(53:5)	-0.0109713	-0.0884209
Cer(d18:0/22:0)	0.00420322	-0.0871826
Hexadecenoylcarnitine CAR(16:1)_2	-0.0562846	-0.0865206
PC(O-18:1/22:6) and/or PC(P-18:0/22:6)	0.00972233	-0.0863605
Bilirubin	0.0389935	-0.0863071
TG(50:5)	0.0623808	-0.0855469
PC(O-18:1/18:1) and/or PC(P-18:0/18:1)	-0.0149231	-0.0849201
TG(54:3)	-0.0163268	-0.0842722
Cer(d18:1/26:1)	-0.0462434	-0.0838712
Eicosenoic acid FA(20:1)	0.047637	-0.0838136
Eicoseneoylcarnitine CAR(20:1)	-0.0430873	-0.0837727
PE(18:0/22:4)	-0.0565051	-0.0830965
TG(55:4)	-0.0631122	-0.0826909
PE(O-16:1/18:2) and/or PE(P-16:0/18:2)	-0.0614083	-0.0819844
PC(O-22:0/20:3)	-0.00810309	-0.0813656
TG(55:2)	-0.0477675	-0.0811953
Cerotic acid FA(26:0)	0.0362996	-0.0796145
Docosapentaenoic acid FA(22:5)_2	0.0582714	-0.0786825
PC(16:0/18:3)	-0.0106331	-0.0781326
Cer(d18:1/18:0)	-0.00844583	-0.0780231
TG(56:3)	-0.0360241	-0.0769357
LPG(18:0/0:0)	-0.010882	-0.0763836
PC(O-16:0/22:5)	0.043625	-0.0761553
TG(56:8)	0.0318636	-0.0755484
Hexadecadienoylcarnitine CAR(16:2)	-0.00946527	-0.0750838
TG(56:7)_3	0.0171248	-0.0749887
Carboxyheptadecanoylcarnitine CAR(18:0-DC)	-0.0311369	-0.0749085
PE(O-18:1/20:4) and/or PE(P-18:0/20:4)	-0.00622981	-0.0746392
Zeta-carotene	0.0199279	-0.0739533
LPE(18:2/0:0)	0.0653917	-0.0738763
Hexacosenoylcarnitine CAR(26:1)	-0.0458303	-0.0736208
PC(O-24:1/20:4) and/or PC(P-24:0/20:4)	0.000991513	-0.0731811
SulfoHexCer(d18:1/16:0(OH))	0.0270254	-0.0728177
LPC(20:5/0:0)	0.0672273	-0.0722771
PC(O-24:0/20:4)	-0.00695095	-0.070924
PC(14:0/22:6)	0.0277452	-0.0706665
LPC(16:1/0:0)	0.0479774	-0.0701587
PC(O-22:0/18:2)	0.0265804	-0.0698744
PC(O-16:0/16:0)	0.0276798	-0.0693902
PC(O-18:0/20:3)	0.0472322	-0.069201
LPC(0:0/20:4)	0.0193848	-0.0688263
LPI(18:1/0:0)	0.0580434	-0.0683828
PC(18:0/18:1)	0.035053	-0.0681512
PC(O-18:0/16:0)	0.0297228	-0.0676967
Palmitoylcarnitine CAR(16:0)	0.0471994	-0.0670235
LPE(20:4/0:0)	0.0762384	-0.0669629
SulfoHexCer(d18:1/18:0(OH))	0.0578895	-0.0666346
TG(52:1)	0.00814177	-0.0664891
TG(53:4)	0.000924326	-0.0662662
PC(O-22:1/20:4) and/or PC(P-22:0/20:4)	-0.0463199	-0.0662591
TG(54:5)_1	-0.0171225	-0.0661549
Palmitoleic acid FA(16:1)	-0.015067	-0.0660358
PC(O-18:0/22:4)	-0.0297624	-0.0655191
Octadecatrienoylcarnitine CAR(18:3)_2	0.0424307	-0.0653015
LPI(20:4/0:0)	0.0447058	-0.0652871
TG(52:5)_1	-0.0323604	-0.064724
Docosatetraenoic acid FA(22:4)	0.0973238	-0.064409
LPC(22:5/0:0)_2	-0.089902	-0.064215
PE(O-16:1/20:4) and/or PE(P-16:0/20:4)	0.000714584	-0.0639647
PC(O-24:0/18:2)	-0.0364994	-0.0637848
TG(52:4)_3	0.0586276	-0.0633312
SM(d18:1/18:0)	0.0561367	-0.0626046
Oleoylcarnitine CAR(18:1)	0.0601487	-0.0625769
TG(44:0)	0.0374082	-0.0622481
Luteine	0.0327263	-0.0618275
TG(52:5)_3	-0.0221169	-0.0611211
SM(d18:1/20:0)	0.0758992	-0.0610993
Heptadecenoic acid FA(17:1)	0.050168	-0.0610626
TG(54:2)	-0.0264219	-0.0607979
Tetradecadienoylcarnitine CAR(14:2)	0.0475811	-0.0606448
SM(d16:1/22:0)	0.041597	-0.0605371
SM(d18:1/20:1)	0.0698143	-0.059727
TG(52:5)_2	-0.0290808	-0.0585309
PE(18:0/22:6)	-0.00496092	-0.0578792
PC(18:1/22:6)	0.0241955	-0.0575096
PC(O-16:1/18:2) and/or PC(P-16:0/18:2)	0.0142012	-0.0573689
Cer(d18:1/20:0)	0.016588	-0.0571953
NAPE(O-18:1/18:1/16:0) and/or NAPE(P-18:0/18:1/16:0)	0.0308258	-0.0565002
Cer(d18:0/24:0)	-0.0678653	-0.0563669
Hydroxydecanoylcarnitine CAR(10:0-OH)	0.0156079	-0.0563651
Eicosatrienoylcarnitine CAR(20:3)	-0.0271133	-0.0542841
LPC(22:6/0:0)	-0.0884296	-0.0541448
LPC(O-18:0/0:0)	-0.00586842	-0.0538265
PC(15:0/18:2)	0.0496203	-0.0537731
PC(O-16:1/22:6) and/or PC(P-16:0/22:6)	0.0161287	-0.0531746
TG(52:4)_1	0.0268899	-0.0526651
LPI(22:5/0:0)	0.0270792	-0.0526633
Sulfo2HexCer(d42:2)	0.0428835	-0.0526331
Octadecatetraenoic acid FA(18:4)	0.0565315	-0.0521662
TG(52:6)_2	0.0121804	-0.0520944
Octenoylcarnitine CAR(8:1)	0.0508876	-0.0513048
TG(52:6)_1	-0.00654964	-0.0509625
LPC(16:0/0:0)	0.0773406	-0.0508438
PC(O-16:0/20:3)	0.0384894	-0.0503034
TG(56:7)_1	0.0657376	-0.0501983
PC(O-16:0/15:0)	0.0385267	-0.0496428
TG(52:3)	0.048386	-0.0492466
LPC(O-18:1/0:0)_1	0.00309307	-0.0490411
SM(d18:1/22:0)	0.0837067	-0.0486042
LPC(22:4/0:0)	0.0723809	-0.0483643
Cer(d16:1/24:0)	0.0329666	-0.0480897
PC(O-18:0/20:4)	0.0564745	-0.0477883
Retinol	0.0668803	-0.0477643
Octadecatrienoic acid FA(18:3)_1	0.0337185	-0.0475733
PE(O-18:2/18:2) and/or PE(P-18:1/18:2)	0.0454556	-0.0475637
Eicosadienoylcarnitine CAR(20:2)	0.0260396	-0.0471613
Sphingosine-1-phosphate	0.0246081	-0.0458846
TG(49:3)	0.0189943	-0.0455637
PC(O-24:1/20:3) and/or PC(P-24:0/20:3)	0.0334092	-0.0455424
PC(16:0/18:1)_2	-0.0243899	-0.0453549
Cer(d18:1/16:0)	0.0431947	-0.0442333
PE(18:1/18:2)	0.0263375	-0.0434522
TG(47:1)	0.0707068	-0.043134
TG(44:1)	0.0469042	-0.0425729
TG(44:2)	0.0456124	-0.0423238
TG(53:1)	-0.00490083	-0.0422833
PC(18:2/18:2)	0.0213662	-0.0411485
PC(18:0/18:2)	0.025093	-0.040897
LPE(18:0/0:0)	-0.00449431	-0.0407144
Tetracosenoylcarnitine CAR(24:1)	0.0481805	-0.0404716
PE(O-20:1/20:4) and/or PE(P-20:0/20:4)	0.0500629	-0.0403509
TG(51:2)	-0.020541	-0.0401689
Arachidonoylcarnitine CAR(20:4)	-0.0257253	-0.0392353
PE(O-16:1/22:6) and/or PE(P-16:0/22:6)	0.0565083	-0.0383452
PC(16:0/18:2)	-0.0204766	-0.0381671
Palmitic acid FA(16:0)	0.0148736	-0.0378425
LPI(18:2/0:0)	0.0634238	-0.0376289
MG(16:0)	0.0440376	-0.0375062
TG(50:4)	0.0237256	-0.0371496
TG(54:4)	0.00594327	-0.037038
SM(d32:1); SM(d16:1/16:0) | SM(d18:1/14:0)	0.0566438	-0.0366275
TG(46:1)	0.0646719	-0.0366129
Octanoylcarnitine CAR(8:0)	-0.00130853	-0.0365504
SM(d35:1); SM(d17:1/18:0) | SM(d18:1/17:0)	0.0603785	-0.0364733
TG(46:2)	0.0785138	-0.0363109
PE(18:0/16:0)	0.0157191	-0.0356521
LPI(22:6/0:0)	0.0489467	-0.035529
Octadecatrienoylcarnitine CAR(18:3)_1	0.0717495	-0.0342134
TG(46:0)	0.0512982	-0.0335791
TG(51:3)	-0.0145593	-0.033013
SM(d17:1/24:1)	0.0921064	-0.0329834
LPC(O-18:1/0:0)_2	0.0255218	-0.0325344
TG(53:3)	0.0367461	-0.0323857
LPI(0:0/18:2)	0.0881724	-0.032313
LPC(18:3/0:0)_1	0.0912377	-0.0321079
PC(18:1/20:3)	0.0219336	-0.0319533
LPC(O-26:1/0:0)	0.0597007	-0.0313926
DG(18:0/16:0)	0.000744261	-0.0310452
TG(50:3)	0.00839148	-0.0306777
TG(56:6)_1	-0.00289542	-0.0298536
Zeaxanthin	0.0345028	-0.0298067
DG(18:2/18:1)	-0.00732562	-0.0297537
HexCer(d18:1/22:0)	0.0244004	-0.0293173
LPC(20:4/0:0)	0.0571396	-0.0291275
LPC(O-20:0/0:0)	0.0291283	-0.0290069
Linoleic acid FA(18:2)	0.0743354	-0.028432
HexCer(d18:1/23:0)	0.0671138	-0.0272678
PE(O-18:1/18:1) and/or PE(P-18:0/18:1)	0.0178048	-0.0266737
Cer(d18:1/25:0)	-0.0361491	-0.0266424
TG(54:6)_1	-0.0646881	-0.0257307
LPE(P-18:0/0:0)	0.0712109	-0.0255265
LPC(22:5/0:0)_1	-0.0497274	-0.0254029
TG(58:7)_2	0.0192057	-0.0252965
PC(16:0/17:0)	0.036851	-0.0252928
PE(36:1); PE(18:0/18:1) | PE(18:1/18:0)	0.0656676	-0.0252684
PE(18:0/20:4)	0.0380201	-0.0250969
LPC(20:0/0:0)	0.0705121	-0.0250852
TG(54:5)_2	0.0211184	-0.0246712
LPE(0:0/18:0)	0.0234017	-0.0238695
Eicosadienoic acid FA(20:2)	0.0293474	-0.0233047
Cer(d18:2/22:0)	0.0361612	-0.0231956
LPC(18:1/0:0)_1	0.0922733	-0.02298
PC(33:1); PC(15:0/18:1) | PC(16:0/17:1)	0.03857	-0.0222173
PC(O-26:1/20:4) and/or PC(P-26:0/20:4)	0.0113804	-0.0222093
HexCer(d18:1/20:0)	0.065795	-0.0205734
Decadienoylcarnitine CAR(10:2)	-0.00646041	-0.0203832
LPC(20:2/0:0)	0.0719752	-0.0203259
TG(51:4)	0.00754172	-0.0202871
SM(d16:1/20:0)	0.0168602	-0.0195001
LPC(24:0/0:0)	0.0916064	-0.019492
SM(d18:1/16:0)	0.0819776	-0.0191214
SM(d16:1/23:0)	0.0655703	-0.017827
LPI(16:1/0:0)	0.0624579	-0.0175927
LPC(19:0/0:0)	0.0717804	-0.0175004
Arachidic acid FA(20:0)	-0.037913	-0.0171415
SM(d30:1); SM(d16:1/14:0) | SM(d18:1/12:0)	0.0234983	-0.0168445
PC(16:0/20:4)_3	0.0381451	-0.0164705
PC(18:1/20:4)	0.0518632	-0.0162783
PC(18:0/20:3)	0.00519824	-0.0158128
Cer(d16:1/24:1)	-0.0727236	-0.0149814
SM(d18:2/24:1)	0.0743565	-0.0143001
SM(d16:1/24:0)	0.0869607	-0.0142555
HexCer(d18:1/24:0)	0.0703798	-0.0142038
PC(16:1/18:2)	0.0151154	-0.0138777
TG(49:2)	0.0381289	-0.0137239
PC(O-16:0/18:2)	0.0371463	-0.0134665
Sulfo2HexCer(d34:1)	0.0698608	-0.012975
Decanoylcarnitine CAR(10:0)	-0.0183802	-0.0128394
Tetracosanoylcarnitine CAR(24:0)	0.0511867	-0.0128349
LPE(16:0/0:0)	0.0758688	-0.0123647
SM(d19:1/24:1)	0.0734822	-0.0122828
PE(O-18:2/20:4) and/or PE(P-18:1/20:4)	0.0789125	-0.0117222
TG(54:6)_2	0.0297623	-0.0115879
TG(50:1)	0.0322899	-0.0115113
Cer(d41:1); Cer(d18:1/23:0) | Cer(d17:1/24:0)	-0.0116595	-0.0114964
PE(18:0/20:3)	0.0233195	-0.0113264
Cer(d18:1/24:1)	0.0150598	-0.00955111
LPE(0:0/18:1)	0.0651921	-0.00918242
LPC(15:0/0:0)	0.104625	-0.00884421
SulfoHexCer(d18:2/22:0)	0.0843521	-0.00825109
Cer(d18:1/24:0)	0.0273328	-0.00782086
TG(50:2)	-0.00648103	-0.00739294
PC(18:2/20:4)	0.014259	-0.00704802
Anhydrolutein I	-0.0499593	-0.00669375
Tetradecenoylcarnitine CAR(14:1)	0.0506565	-0.006611
HexCer(d18:1/16:0)	0.0553042	-0.00624689
SM(d17:1/16:0)	0.0985154	-0.00570222
LPC(18:1/0:0)_2	0.0933891	-0.00553988
PC(16:0/18:1)_1	0.0350122	-0.00532874
SM(d18:1/24:1)	0.0892635	-0.00513594
Alpha-carotene | Beta-carotene	-0.0507374	-0.00513534
TG(58:9)	0.0616779	-0.00405835
LPC(P-18:0/0:0)	0.0803236	-0.00404098
PE(O-20:1/18:2) and/or PE(P-20:0/18:2)	0.0780518	-0.00403705
SulfoHexCer(d18:2/24:0(OH))	0.0734849	-0.00391282
LPC(18:3/0:0)_2	0.081114	-0.00383862
SM(d18:1/24:0)	0.0817156	-0.003256
PC(14:0/20:4)	0.102499	-0.00209735
PC(14:0/18:2)	0.0861585	-0.00147784
LPC(O-16:0/0:0)	0.110409	-0.00147453
Arachidyl carnitine CAR(20:0)	-0.0336474	-0.000288136
LPC(P-16:0/0:0)	0.0882972	0.000687639
PC(16:0/20:4)_1	0.071762	0.00091474
TG(48:1)	0.0943293	0.00199264
TG(52:4)_2	0.0477989	0.00228694
SM(d18:2/16:0)_2	0.0234291	0.00328646
Cer(d19:1/22:0)	0.0432145	0.00462185
PC(16:1/20:4)	0.0300607	0.00474879
PC(O-16:0/14:0)	0.0451934	0.00508426
SM(d19:1/16:0)	0.0347839	0.0051782
Sulfo2HexCer(d42:1)	0.0891302	0.00530998
PC(18:0/22:6)	0.0581985	0.00570631
LPC(20:3/0:0)_1	0.0893811	0.00611929
LPC(22:0/0:0)	0.0834436	0.00668565
PC(18:1/18:2)	0.0727227	0.00676546
LPE(22:6/0:0)	0.0135362	0.00732852
LPC(14:0/0:0)	0.0963	0.00800595
SM(d18:1/23:0)	0.0931684	0.00802725
LPE(0:0/18:2)	0.0433875	0.00813964
Dodecenoylcarnitine CAR(12:1)_1	0.0408807	0.00857422
Stearic acid FA(18:0)	0.0858883	0.0085834
TG(48:0)	0.0524288	0.00875403
SM(d18:2/23:0)	0.0915734	0.00943325
PC(40:3)	0.0418422	0.0105067
PE(O-18:1/22:4) and/or PE(P-18:0/22:4)	0.0703528	0.0108944
SM(d18:2/18:0)	0.00578522	0.0109722
PC(18:0/20:4)	0.0434784	0.011978
LPC(18:2/0:0)	0.0477606	0.0120957
Cer(d18:1/22:0)	0.035356	0.0133307
PC(16:0/16:0)	0.0762292	0.0138515
SulfoHexCer(d18:1/24:0(OH))	0.0910852	0.0138751
LPC(17:1/0:0)	0.073182	0.0141074
LPC(0:0/16:0)	0.0487935	0.0143359
LPI(16:0/0:0)	0.104219	0.0143554
LPC(0:0/18:3)	0.0815733	0.0151247
TG(58:7)_1	0.0909782	0.0152578
Decenoylcarnitine CAR(10:1)	-0.0338252	0.0159006
SulfoHexCer(d18:2/16:0(OH))	0.0902153	0.0160463
DG(16:0/18:1)	0.0483592	0.0166987
PE(O-18:1/18:1) and/or PE(P-18:0/18:1)	0.0925984	0.016865
PC(O-24:1/18:1) and/or PC(P-24:0/18:1)	0.0194966	0.0173736
LPI(0:0/18:1)	0.0261117	0.0178342
PE(16:0/18:1)	0.0560479	0.0183219
SulfoHexCer(d18:2/22:0(OH))	0.0867305	0.0194773
PC(18:0/18:0)	0.0299261	0.0196504
Tetracosenoic acid FA(24:1)	0.0839927	0.0199731
TG(48:2)	0.0871929	0.0203753
TG(52:2)	0.0564034	0.0205297
Tetradecanoylcarnitine CAR(14:0)	0.0723296	0.0222304
LPC(20:3/0:0)_2	0.0845564	0.0224467
Sulfo2HexCer(d40:1)	0.0939166	0.0236608
PE(O-18:1/18:2) and/or PE(P-18:0/18:2)	0.0829869	0.023849
LPC(0:0/16:1)	0.106472	0.0239717
Hydroxypalmitoleoylcarnitine CAR(16:1-OH)	0.106382	0.0240159
LPC(17:0/0:0)	0.0911209	0.0247044
LPC(O-24:0/0:0)	0.0793554	0.0252124
PC(28:0); PC(14:0/14:0) | PC(16:0/12:0)	0.0522982	0.0261461
LPC(0:0/14:0)	0.0835089	0.0271967
PC(18:0/22:5)	0.0577067	0.027234
PC(16:0/20:5)	0.0155667	0.0275624
TG(48:3)	0.0465538	0.0277858
PC(16:0/22:4)	0.0392167	0.0282232
Cer(d18:2/24:0)	0.0833054	0.0290217
PC(16:0/22:6)	0.0470765	0.0295376
SulfoHexCer(d18:1/24:1)	0.0760539	0.0297003
PC(18:0/22:4)	0.0392817	0.0301332
DG(16:0/16:0)	0.0382671	0.0302786
PC(16:0/20:4)_2	0.0848493	0.0304074
Delta-Tocopherol	0.0226527	0.0306218
SM(d18:2/14:0)	0.0411036	0.0306838
SM(d16:1/24:1)	0.0736844	0.03143
SulfoHexCer(d18:1/24:1(OH))	0.07553	0.0316215
PC(34:0); (18:0/16:0) | PC(16:0/18:0)	0.0155949	0.03173
SM(d19:1/18:0)	0.034697	0.034939
PC(20:3/20:4)	0.0564917	0.0354404
Cer(t18:0/24:1)	0.0345026	0.0359597
DG(18:0/18:1)	0.0433542	0.03596
DG(36:2); DG(18:1/18:1) | DG(18:0/18:2)	0.0180041	0.0362925
TG(49:1)	0.0158884	0.0371703
PC(32:1); PC(14:0/18:1) | PC(16:0/16:1)	0.0646999	0.0374189
TG(48:4)	-0.0202245	0.038726
Cer(d42:3); Cer(d18:2/24:1)| Cer(d18:1/24:2)	0.00702725	0.0431357
SM(d18:2/16:0)_1	0.0483199	0.0434528
SulfoHexCer(d18:2/24:1)	0.0806301	0.043904
SM(d18:0/16:0)	0.0855363	0.0439565
LPC(0:0/18:0)	0.080103	0.0449039
Hydroxytetradecanoylcarnitine CAR(14:0-OH)	0.080103	0.0449039
Cholesterol	0.0425856	0.0466058
DG(34:2)	0.0490767	0.0481463
DG(32:1)	0.044416	0.0507145
LPC(18:0/0:0)	0.0730006	0.0522221
Cer(d19:1/24:0)	0.0408945	0.0523288
LPC(0:0/15:0)	0.0733224	0.0528946
Linoleoylcarnitine CAR(18:2)	0.10334	0.0566039
DG(36:4)_1; DG(18:2/18:2) | DG(18:1/18:3)	0.0242063	0.0567554
PE(O-18:1/22:6) and/or PE(P-18:0/22:6)	-0.033102	0.0603704
LPC(0:0/22:6)	0.107705	0.073762
LPC(20:1/0:0)	0.0748015	0.0774736
TG(58:8)	0.0244085	0.078569
Beta-cryptoxanthin	0.00644437	0.093098
