# Supplementary material for: A plasma lipid signature in acute human traumatic brain injury: Link with neuronal injury and inflammation markers
Source: J Cereb Blood Flow Metab. 2024 Aug 26;45(3):443–58. doi: 10.1177/0271678X241276951 (PMC11572080; doi:10.1177/0271678X241276951)
Supplement: sj-xlsx-3-jcb-10.1177_0271678X241276951 - Supplemental material for A plasma lipid signature in acute human traumatic brain injury: Link with neuronal injury and inflammation markers [file sj-xlsx-3-jcb-10.1177_0271678X241276951.xlsx]

## Sheet: Discovery - C0 vs TBI0
lipid	predicitive loading (p1)	predicitve loading (p1) (absolute)	loading rank	direction
PE(16:0/18:1)	0.138453	0.138453	1	tbi
PC(14:0/22:6)	-0.129082	0.129082	2	control
Cer(t18:0/24:1)	-0.128021	0.128021	3	control
PE(16:0/20:4)	0.126581	0.126581	4	tbi
TG(56:7)_1	-0.123733	0.123733	5	control
TG(54:1)	0.121528	0.121528	6	tbi
PE(18:0/16:0)	0.119024	0.119024	7	tbi
Capric acid FA(10:0)	0.118598	0.118598	8	tbi
PE(16:0/18:2)	0.118054	0.118054	9	tbi
PE(36:1); PE(18:0/18:1) | PE(18:1/18:0)	0.11662	0.11662	10	tbi
PE(18:0/20:4)	0.115966	0.115966	11	tbi
TG(52:6)_2	-0.115958	0.115958	12	control
LPE(16:0/0:0)	0.114502	0.114502	13	tbi
PC(O-18:1/18:1) and/or PC(P-18:0/18:1)	0.113979	0.113979	14	tbi
Carboxyheptadecanoylcarnitine CAR(18:0-DC)	0.112892	0.112892	15	tbi
TG(53:5)	-0.1114	0.1114	16	control
Docosahexaenoic FA(22:6)	-0.10941	0.10941	17	control
LPI(16:1/0:0)	0.108256	0.108256	18	tbi
DG(16:0/16:0)	0.104276	0.104276	19	tbi
LPI(18:1/0:0)	0.103514	0.103514	20	tbi
LPE(0:0/18:1)	0.103229	0.103229	21	tbi
TG(54:2)	0.102703	0.102703	22	tbi
TG(52:4)_2	-0.101303	0.101303	23	control
SM(d19:1/24:1)	-0.099583	0.099583	24	control
PC(O-24:1/18:1) and/or PC(P-24:0/18:1)	0.099513	0.099513	25	tbi
Octadecatrienoic acid FA(18:3)_1	-0.0993519	0.0993519	26	control
Hexacosenoylcarnitine CAR(26:1)	0.0984597	0.0984597	27	tbi
LPE(18:0/0:0)	0.0981613	0.0981613	28	tbi
LPE(0:0/18:0)	0.0972613	0.0972613	29	tbi
LPI(0:0/18:1)	0.0971091	0.0971091	30	tbi
PE(18:0/20:3)	0.096234	0.096234	31	tbi
Tetracosenoylcarnitine CAR(24:1)	0.0959485	0.0959485	32	tbi
TG(51:4)	-0.0942811	0.0942811	33	control
Octadecatrienoic acid FA(18:3)_2	-0.0933477	0.0933477	34	control
PE(18:0/22:4)	0.0932927	0.0932927	35	tbi
TG(52:1)	0.0930322	0.0930322	36	tbi
PC(O-24:1/22:4) and/or PC(P-24:0/22:4)	0.0920338	0.0920338	37	tbi
LPI(16:0/0:0)	0.091681	0.091681	38	tbi
PC(O-24:1/20:3) and/or PC(P-24:0/20:3)	0.0916715	0.0916715	39	tbi
Hexadecenoylcarnitine CAR(16:1)_1	0.0904962	0.0904962	40	tbi
LPC(0:0/18:1)	0.088992	0.088992	41	tbi
PC(O-24:0/20:4)	0.0886667	0.0886667	42	tbi
Cer(d19:1/22:0)	-0.0885517	0.0885517	43	control
LPE(20:4/0:0)	0.0870134	0.0870134	44	tbi
Tetradecanoylcarnitine CAR(14:0)	0.0858621	0.0858621	45	tbi
LPE(0:0/20:4)	0.0852971	0.0852971	46	tbi
Eicoseneoylcarnitine CAR(20:1)	0.084813	0.084813	47	tbi
Cer(d19:1/24:0)	-0.0847852	0.0847852	48	control
PE(O-18:2/20:4) and/or PE(P-18:1/20:4)	-0.0844735	0.0844735	49	control
Luteine	-0.0840787	0.0840787	50	control
Decadienoylcarnitine CAR(10:2)	-0.0838282	0.0838282	51	control
TG(44:1)	0.0837373	0.0837373	52	tbi
PC(15:0/18:2)	-0.083002	0.083002	53	control
Docosapentaenoic acid FA(22:5)_1	-0.0829267	0.0829267	54	control
LPC(18:1/0:0)_1	0.0825314	0.0825314	55	tbi
LPG(18:0/0:0)	0.0825229	0.0825229	56	tbi
NAPE(O-18:1/18:1/16:0) and/or NAPE(P-18:0/18:1/16:0)	0.0823295	0.0823295	57	tbi
TG(53:4)	-0.0811311	0.0811311	58	control
DG(36:4)_1; DG(18:2/18:2) | DG(18:1/18:3)	-0.080773	0.080773	59	control
LPI(0:0/18:0)	0.0800049	0.0800049	60	tbi
PC(14:0/20:4)	-0.0791282	0.0791282	61	control
DG(18:2/18:1)	-0.0780234	0.0780234	62	control
PE(O-18:1/22:6) and/or PE(P-18:0/22:6)	-0.0778713	0.0778713	63	control
PE(O-16:1/20:4) and/or PE(P-16:0/20:4)	-0.0777385	0.0777385	64	control
PC(18:0/22:6)	-0.0771924	0.0771924	65	control
Docosapentaenoic acid FA(22:5)_2	-0.0770246	0.0770246	66	control
LPC(O-24:0/0:0)	0.0764281	0.0764281	67	tbi
Palmitoylcarnitine CAR(16:0)	0.076151	0.076151	68	tbi
PE(18:0/18:2)	0.0761503	0.0761503	69	tbi
TG(52:5)_1	-0.0757322	0.0757322	70	control
Linoleic acid FA(18:2)	-0.0756308	0.0756308	71	control
TG(56:3)	0.0752659	0.0752659	72	tbi
LPC(O-26:1/0:0)	0.0748172	0.0748172	73	tbi
Hexadecadienoic acid FA(16:2)	-0.0745134	0.0745134	74	control
Carboxyheptadecenoylcarnitine CAR(18:1-DC)	0.0743362	0.0743362	75	tbi
Eicosapentaenoic acid FA(20:5)	-0.0741191	0.0741191	76	control
PC(18:1/22:6)	-0.073957	0.073957	77	control
Octadecatetraenoic acid FA(18:4)	-0.073911	0.073911	78	control
LPE(22:6/0:0)	0.0738568	0.0738568	79	tbi
TG(50:1)	0.0736472	0.0736472	80	tbi
SM(d18:2/14:0)	-0.0734211	0.0734211	81	control
LPE(0:0/18:2)	0.073178	0.073178	82	tbi
LPE(18:2/0:0)	0.0730831	0.0730831	83	tbi
PC(O-26:1/20:4) and/or PC(P-26:0/20:4)	0.0723181	0.0723181	84	tbi
LPC(O-24:1/0:0)	0.0717287	0.0717287	85	tbi
SM(d18:2/23:0)	-0.0714888	0.0714888	86	control
PE(O-18:1/20:4) and/or PE(P-18:0/20:4)	-0.0705601	0.0705601	87	control
PC(O-24:1/20:4) and/or PC(P-24:0/20:4)	0.070514	0.070514	88	tbi
Stearoylcarnitine CAR(18:0)	0.0704468	0.0704468	89	tbi
DG(18:0/16:0)	0.0690017	0.0690017	90	tbi
TG(52:6)_1	-0.0682393	0.0682393	91	control
TG(44:0)	0.067534	0.067534	92	tbi
PC(16:0/18:1)_2	0.0667572	0.0667572	93	tbi
PC(20:3/20:4)	-0.0665314	0.0665314	94	control
PC(O-22:0/20:3)	0.0659336	0.0659336	95	tbi
SM(d18:1/23:0)	-0.0653908	0.0653908	96	control
LPC(16:1/0:0)	0.0652414	0.0652414	97	tbi
LPC(P-16:0/0:0)	0.0651562	0.0651562	98	tbi
TG(52:5)_2	-0.06442	0.06442	99	control
CE(18:1)	-0.0640699	0.0640699	100	control
Oleoylcarnitine CAR(18:1)	0.0640668	0.0640668	101	tbi
DG(18:0/18:1)	0.0621818	0.0621818	102	tbi
PC(16:0/18:1)_1	0.0621421	0.0621421	103	tbi
PC(18:2/20:4)	-0.0620908	0.0620908	104	control
PE(O-18:2/18:2) and/or PE(P-18:1/18:2)	-0.0620807	0.0620807	105	control
SM(d19:1/18:0)	-0.0619899	0.0619899	106	control
PE(O-16:1/22:6) and/or PE(P-16:0/22:6)	-0.0618065	0.0618065	107	control
TG(52:6)_3	-0.0614415	0.0614415	108	control
LPC(22:4/0:0)	0.060777	0.060777	109	tbi
PC(O-18:0/22:4)	0.0602439	0.0602439	110	tbi
Octadecatrienoylcarnitine CAR(18:3)_2	-0.0597418	0.0597418	111	control
LPC(0:0/18:3)	0.0597112	0.0597112	112	tbi
TG(55:2)	0.0594144	0.0594144	113	tbi
PE(18:0/22:5)	0.059362	0.059362	114	tbi
PE(18:0/22:6)	0.0589835	0.0589835	115	tbi
PC(O-18:1/22:6) and/or PC(P-18:0/22:6)	-0.0589245	0.0589245	116	control
TG(51:3)	-0.0588872	0.0588872	117	control
Bilirubin	-0.0583066	0.0583066	118	control
SulfoHexCer(d18:1/24:0(OH))	-0.0582717	0.0582717	119	control
LPC(0:0/16:1)	0.0576594	0.0576594	120	tbi
LPC(22:5/0:0)_2	0.0576377	0.0576377	121	tbi
Eicosatetraenoic acid FA(20:4)	-0.0574473	0.0574473	122	control
Arachidyl carnitine CAR(20:0)	0.0566866	0.0566866	123	tbi
PE(O-16:1/18:2) and/or PE(P-16:0/18:2)	-0.0565423	0.0565423	124	control
LPI(0:0/18:2)	0.0565019	0.0565019	125	tbi
LPC(15:0/0:0)	-0.0562701	0.0562701	126	control
TG(54:7)_2	-0.0559696	0.0559696	127	control
SulfoHexCer(d18:2/24:0(OH))	-0.0556769	0.0556769	128	control
SulfoHexCer(d18:1/24:1(OH))	-0.0556356	0.0556356	129	control
TG(49:3)	-0.0555549	0.0555549	130	control
PE(18:1/18:2)	0.0551593	0.0551593	131	tbi
TG(54:3)	0.0550486	0.0550486	132	tbi
Hexadecenoylcarnitine CAR(16:1)_2	0.0549771	0.0549771	133	tbi
LPC(0:0/20:4)	0.0548905	0.0548905	134	tbi
Tetracosanoylcarnitine CAR(24:0)	0.0546619	0.0546619	135	tbi
Arachidic acid FA(20:0)	0.0542015	0.0542015	136	tbi
LPC(20:3/0:0)_2	0.0540915	0.0540915	137	tbi
Sulfo2HexCer(d42:2)	0.0540296	0.0540296	138	tbi
PC(O-22:1/20:4) and/or PC(P-22:0/20:4)	0.0537403	0.0537403	139	tbi
PC(18:2/18:2)	-0.0532244	0.0532244	140	control
PC(32:1); PC(14:0/18:1) | PC(16:0/16:1)	0.0529212	0.0529212	141	tbi
Cer(d18:1/16:0)	-0.0526212	0.0526212	142	control
TG(53:1)	0.0522051	0.0522051	143	tbi
LPI(22:6/0:0)	0.0519861	0.0519861	144	tbi
NA	0.0518498	0.0518498	145	tbi
PC(18:0/20:3)	-0.051721	0.051721	146	control
Cer(d18:2/18:0)	-0.0515602	0.0515602	147	control
LPC(O-20:0/0:0)	0.0514782	0.0514782	148	tbi
TG(56:8)	-0.0514161	0.0514161	149	control
DG(16:0/18:1)	0.0512364	0.0512364	150	tbi
TG(46:1)	0.0509786	0.0509786	151	tbi
LPI(18:2/0:0)	0.0507299	0.0507299	152	tbi
Tetracosenoic acid FA(24:1)	0.050572	0.050572	153	tbi
Eicosatrienoic acid FA(20:3)	-0.0504034	0.0504034	154	control
TG(56:6)_2	-0.0500998	0.0500998	155	control
SM(d18:1/20:1)	-0.0500438	0.0500438	156	control
Hexacosanoylcarnitine CAR(26:0)	0.0496299	0.0496299	157	tbi
SM(d18:2/22:0)	-0.0493583	0.0493583	158	control
LPC(19:0/0:0)	-0.0492305	0.0492305	159	control
LPE(0:0/22:6)	0.0492068	0.0492068	160	tbi
LPI(22:5/0:0)	0.0488783	0.0488783	161	tbi
LPC(17:0/0:0)	-0.0487619	0.0487619	162	control
LPI(20:4/0:0)	0.048724	0.048724	163	tbi
PC(O-16:1/22:6) and/or PC(P-16:0/22:6)	-0.048577	0.048577	164	control
Cer(d18:1/26:0)	0.0483556	0.0483556	165	tbi
Anhydrolutein I	-0.0481641	0.0481641	166	control
PC(16:0/16:0)	0.0479972	0.0479972	167	tbi
TG(52:4)_1	-0.0477003	0.0477003	168	control
Arachidonoylcarnitine CAR(20:4)	-0.0473453	0.0473453	169	control
Zeaxanthin	-0.0473412	0.0473412	170	control
PC(16:0/18:3)	-0.0467312	0.0467312	171	control
SM(d19:1/16:0)	-0.0464325	0.0464325	172	control
DG(34:2)	0.0461489	0.0461489	173	tbi
SulfoHexCer(d18:2/24:1)	0.0460445	0.0460445	174	tbi
PC(14:0/18:2)	-0.0458951	0.0458951	175	control
PC(O-22:0/18:2)	0.0457796	0.0457796	176	tbi
SulfoHexCer(d18:2/22:0(OH))	-0.0454278	0.0454278	177	control
TG(48:0)	0.0445602	0.0445602	178	tbi
SM(d35:1); SM(d17:1/18:0) | SM(d18:1/17:0)	-0.0443989	0.0443989	179	control
Cer(d16:1/20:0)	-0.0443374	0.0443374	180	control
SulfoHexCer(d18:1/24:1)	0.0441685	0.0441685	181	tbi
Decenoylcarnitine CAR(10:1)	-0.0440899	0.0440899	182	control
TG(44:2)	0.0437609	0.0437609	183	tbi
PE(O-18:1/18:2) and/or PE(P-18:0/18:2)	-0.0434473	0.0434473	184	control
PC(18:0/18:1)	0.0433178	0.0433178	185	tbi
TG(56:6)_1	-0.0432002	0.0432002	186	control
Octenoylcarnitine CAR(8:1)	-0.0427359	0.0427359	187	control
HydroxyPalmitic acid FA(16:0(OH))	0.0426833	0.0426833	188	tbi
Beta-cryptoxanthin	-0.0426498	0.0426498	189	control
Cer(d41:1); Cer(d18:1/23:0) | Cer(d17:1/24:0)	-0.0423587	0.0423587	190	control
TG(53:3)	-0.0419021	0.0419021	191	control
Sphingosine-1-phosphate	0.0413117	0.0413117	192	tbi
Cerotic acid FA(26:0)	0.0412719	0.0412719	193	tbi
LPC(P-18:0/0:0)	0.0410035	0.0410035	194	tbi
Alpha-carotene | Beta-carotene	0.0408822	0.0408822	195	tbi
TG(58:7)_1	-0.0407581	0.0407581	196	control
TG(52:2)	0.0405319	0.0405319	197	tbi
PC(O-24:2/20:4) and/or PC(P-24:1/20:4)	-0.0401772	0.0401772	198	control
Cer(d18:1/25:0)	-0.0400409	0.0400409	199	control
LPC(0:0/16:0)	0.0397018	0.0397018	200	tbi
SM(d18:1/22:0)	-0.0395025	0.0395025	201	control
SM(d16:1/22:0)	-0.0393926	0.0393926	202	control
LPC(20:4/0:0)	0.0391031	0.0391031	203	tbi
Eicosadienoic acid FA(20:2)	-0.0389321	0.0389321	204	control
Tetradecadienoylcarnitine CAR(14:2)	-0.038352	0.038352	205	control
LacCer(d18:1/24:1)	0.0382748	0.0382748	206	tbi
PC(16:0/22:6)	-0.038135	0.038135	207	control
PC(O-16:1/18:2) and/or PC(P-16:0/18:2)	0.0378173	0.0378173	208	tbi
SM(d17:1/24:1)	-0.0377493	0.0377493	209	control
SM(d16:1/23:0)	-0.037465	0.037465	210	control
LPC(16:0/0:0)	0.0371715	0.0371715	211	tbi
TG(54:6)_1	0.0370499	0.0370499	212	tbi
PC(O-16:0/18:2)	-0.0370126	0.0370126	213	control
LPC(18:2/0:0)	0.0356537	0.0356537	214	tbi
TG(46:0)	0.0356046	0.0356046	215	tbi
TG(50:2)	0.0356034	0.0356034	216	tbi
TG(48:1)	0.0355563	0.0355563	217	tbi
PC(16:1/18:2)	-0.0346023	0.0346023	218	control
PE(O-20:1/20:4) and/or PE(P-20:0/20:4)	-0.0344749	0.0344749	219	control
TG(58:9)	-0.0342768	0.0342768	220	control
LPC(20:1/0:0)	0.0340806	0.0340806	221	tbi
Lauroylcarnitine CAR(12:0)	0.0339843	0.0339843	222	tbi
LPC(18:3/0:0)_1	0.0339432	0.0339432	223	tbi
SulfoHexCer(d18:1/16:0(OH))	-0.0334337	0.0334337	224	control
TG(52:4)_3	0.0332757	0.0332757	225	tbi
TG(50:4)	-0.0332439	0.0332439	226	control
HexCer(d18:1/23:0)	-0.0329134	0.0329134	227	control
TG(56:7)_3	-0.0328859	0.0328859	228	control
TG(46:2)	0.0327147	0.0327147	229	tbi
SM(d18:1/20:0)	-0.0324034	0.0324034	230	control
TG(48:4)	-0.0319639	0.0319639	231	control
LPC(0:0/18:2)	0.0316533	0.0316533	232	tbi
LPC(24:0/0:0)	0.0316047	0.0316047	233	tbi
Heptadecenoic acid FA(17:1)	-0.0315267	0.0315267	234	control
PC(O-18:0/20:3)	0.030886	0.030886	235	tbi
PE(O-20:1/18:2) and/or PE(P-20:0/18:2)	-0.0308128	0.0308128	236	control
Cer(d18:0/24:0)	0.030337	0.030337	237	tbi
SulfoHexCer(d18:2/22:0)	-0.0303264	0.0303264	238	control
SM(d30:1); SM(d16:1/14:0) | SM(d18:1/12:0)	-0.0300044	0.0300044	239	control
PC(O-16:0/16:0)	0.0298484	0.0298484	240	tbi
PC(18:0/18:0)	-0.0296102	0.0296102	241	control
Eicosatrienoylcarnitine CAR(20:3)	-0.029497	0.029497	242	control
PC(O-24:2/18:2) and/or PC(P-24:1/18:2)	-0.0292929	0.0292929	243	control
Hydroxytetradecanoylcarnitine CAR(14:0-OH)	0.0291303	0.0291303	244	tbi
SM(d18:2/18:0)	-0.0290889	0.0290889	245	control
Docosatetraenoic acid FA(22:4)	-0.0288768	0.0288768	246	control
Cer(d18:2/22:0)	-0.0287195	0.0287195	247	control
Cer(d18:1/20:0)	-0.028486	0.028486	248	control
Octadecatrienoylcarnitine CAR(18:3)_1	-0.0278609	0.0278609	249	control
LPC(18:1/0:0)_2	0.0277445	0.0277445	250	tbi
PC(O-18:0/16:0)	0.0275555	0.0275555	251	tbi
LPC(22:6/0:0)	-0.0272988	0.0272988	252	control
DG(32:1)	0.0270303	0.0270303	253	tbi
PC(O-16:0/14:0)	0.026706	0.026706	254	tbi
PC(18:1/20:4)	0.0260265	0.0260265	255	tbi
LacCer(d18:1/16:0)	0.0259483	0.0259483	256	tbi
LPC(0:0/22:6)	-0.0259395	0.0259395	257	control
SM(d18:2/24:1)	-0.0257074	0.0257074	258	control
LPG(18:2/0:0)	0.0256238	0.0256238	259	tbi
PC(16:0/20:4)_1	-0.0256019	0.0256019	260	control
Lauric acid FA(12:0)	0.0252894	0.0252894	261	tbi
Hydroxydecanoylcarnitine CAR(10:0-OH)	-0.0251744	0.0251744	262	control
SM(d16:1/24:0)	-0.0246586	0.0246586	263	control
LPC(17:1/0:0)	0.0245546	0.0245546	264	tbi
LPC(22:5/0:0)_1	0.0245443	0.0245443	265	tbi
MG(16:0)	0.0244807	0.0244807	266	tbi
Cer(d16:1/22:0)	-0.0241086	0.0241086	267	control
SM(d18:1/18:0)	0.0239103	0.0239103	268	tbi
LPE(P-18:0/0:0)	0.0238231	0.0238231	269	tbi
Cer(d18:1/26:1)	0.0237783	0.0237783	270	tbi
Palmitoleic acid FA(16:1)	0.0236331	0.0236331	271	tbi
SulfoHexCer(d18:2/16:0(OH))	-0.0234338	0.0234338	272	control
SM(d18:1/24:0)	-0.0232988	0.0232988	273	control
TG(58:7)_2	0.0231162	0.0231162	274	tbi
Cer(d18:1/22:0)	-0.0229693	0.0229693	275	control
SM(d16:1/20:0)	-0.0226372	0.0226372	276	control
PC(O-24:1/22:5) and/or PC(P-24:0/22:5)	-0.0220989	0.0220989	277	control
TG(58:8)	-0.0220225	0.0220225	278	control
SulfoHexCer(d18:1/18:0(OH))	-0.0220018	0.0220018	279	control
PC(16:0/20:3)	-0.0209852	0.0209852	280	control
Sulfo2HexCer(d34:1)	0.0206161	0.0206161	281	tbi
Cer(d18:2/24:0)	-0.0201535	0.0201535	282	control
TG(49:2)	-0.0200936	0.0200936	283	control
TG(54:5)_2	0.019811	0.019811	284	tbi
SM(d18:2/16:0)_1	-0.0197284	0.0197284	285	control
SM(d18:2/16:0)_2	-0.0197284	0.0197284	285	control
PC(O-16:0/22:5)	-0.0191814	0.0191814	287	control
SM(d17:1/16:0)	-0.0191626	0.0191626	288	control
Cer(d42:3); Cer(d18:2/24:1)| Cer(d18:1/24:2)	-0.0184324	0.0184324	289	control
TG(48:3)	-0.0182406	0.0182406	290	control
PC(16:0/22:4)	-0.0178752	0.0178752	291	control
Cer(d18:1/18:0)	-0.0178652	0.0178652	292	control
PC(18:1/20:3)	-0.0178554	0.0178554	293	control
LacCer(d42:3)	-0.0176953	0.0176953	294	control
Zeta-carotene	-0.0176173	0.0176173	295	control
PC(18:0/22:4)	0.0171889	0.0171889	296	tbi
TG(54:4)	0.0170071	0.0170071	297	tbi
Dodecenoylcarnitine CAR(12:1)_1	0.0168985	0.0168985	298	tbi
TG(56:7)_2	-0.016074	0.016074	299	control
Cer(d18:0/22:0)	0.0159736	0.0159736	300	tbi
TG(50:3)	-0.0159724	0.0159724	301	control
LPC(0:0/18:0)	-0.0159506	0.0159506	302	control
Cer(d16:1/24:1)	-0.0157946	0.0157946	303	control
Hydroxypalmitoleoylcarnitine CAR(16:1-OH)	0.0151929	0.0151929	304	tbi
TG(54:6)_2	-0.015151	0.015151	305	control
PC(18:0/20:4)	-0.0151498	0.0151498	306	control
LPC(14:0/0:0)	-0.0150157	0.0150157	307	control
LPC(22:0/0:0)	-0.0146577	0.0146577	308	control
TG(54:7)_1	-0.014508	0.014508	309	control
LPC(0:0/20:5)	0.0143916	0.0143916	310	tbi
Oleic acid FA(18:1)	-0.0143523	0.0143523	311	control
Cholesterol Sulfate	0.0142848	0.0142848	312	tbi
Lignoceric acid FA(24:0)	0.01393	0.01393	313	tbi
PE(O-18:1/18:1) and/or PE(P-18:0/18:1)	0.0138982	0.0138982	314	tbi
PC(18:1/18:2)	0.0135099	0.0135099	315	tbi
LPC(0:0/15:0)	-0.0135053	0.0135053	316	control
PC(O-24:0/18:2)	0.0133884	0.0133884	317	tbi
LPC(O-18:1/0:0)_1	0.0125554	0.0125554	318	tbi
TG(48:2)	0.0124806	0.0124806	319	tbi
HexCer(d18:1/24:0)	0.0124523	0.0124523	320	tbi
Retinol	0.0124014	0.0124014	321	tbi
PC(16:0/20:4)_2	-0.0122457	0.0122457	322	control
TG(49:1)	0.0121874	0.0121874	323	tbi
LacCer(d18:1/24:0)	0.0121249	0.0121249	324	tbi
LPC(0:0/14:0)	-0.0120621	0.0120621	325	control
Eicosenoic acid FA(20:1)	0.012056	0.012056	326	tbi
Hexadecadienoylcarnitine CAR(16:2)	0.0118966	0.0118966	327	tbi
PC(28:0); PC(14:0/14:0) | PC(16:0/12:0)	-0.0118964	0.0118964	328	control
PC(16:1/20:4)	-0.0117824	0.0117824	329	control
PE(O-18:1/18:1) and/or PE(P-18:0/18:1)	0.0113617	0.0113617	330	tbi
SulfoHexCer(d18:1/20:0(OH))	-0.0112397	0.0112397	331	control
HexCer(d18:1/22:0)	-0.01099	0.01099	332	control
SM(d18:1/24:1)	0.0108013	0.0108013	333	tbi
Octanoylcarnitine CAR(8:0)	-0.0107721	0.0107721	334	control
DG(36:2); DG(18:1/18:1) | DG(18:0/18:2)	0.0106459	0.0106459	335	tbi
Cer(d16:1/24:0)	-0.0104226	0.0104226	336	control
PC(16:0/18:2)	0.0100912	0.0100912	337	tbi
PC(16:0/17:0)	-0.00897723	0.00897723	338	control
PC(40:3)	0.00895523	0.00895523	339	tbi
TG(54:5)_1	-0.00893333	0.00893333	340	control
LPC(18:3/0:0)_2	-0.00888941	0.00888941	341	control
HexCer(d18:1/16:0)	0.00866878	0.00866878	342	tbi
PC(O-16:0/15:0)	-0.00858006	0.00858006	343	control
PC(O-16:0/20:3)	-0.00854429	0.00854429	344	control
LPC(O-18:1/0:0)_2	0.00850801	0.00850801	345	tbi
TG(52:3)	-0.00848932	0.00848932	346	control
SM(d18:0/16:0)	0.00830774	0.00830774	347	tbi
Linoleoylcarnitine CAR(18:2)	-0.00823032	0.00823032	348	control
Hydroxydodecanoylcarnitine CAR(12:0-OH)	0.00808955	0.00808955	349	tbi
Cholesterol	-0.00785591	0.00785591	350	control
LPC(20:5/0:0)	0.00779449	0.00779449	351	tbi
Sulfo2HexCer(d42:1)	0.00770634	0.00770634	352	tbi
LPC(20:0/0:0)	0.00763758	0.00763758	353	tbi
LPC(O-16:0/0:0)	0.00754934	0.00754934	354	tbi
Cer(d18:1/24:1)	0.00751429	0.00751429	355	tbi
Delta-Tocopherol	0.00740899	0.00740899	356	tbi
PC(18:0/22:5)	0.00692712	0.00692712	357	tbi
HexCer(d18:1/20:0)	0.00686407	0.00686407	358	tbi
PC(O-18:0/20:4)	-0.00673798	0.00673798	359	control
PE(O-18:1/22:4) and/or PE(P-18:0/22:4)	-0.00653923	0.00653923	360	control
Sulfo2HexCer(d40:1)	-0.00649075	0.00649075	361	control
LPC(18:0/0:0)	-0.00643949	0.00643949	362	control
TG(51:2)	-0.00608008	0.00608008	363	control
LPC(O-18:0/0:0)	0.00581665	0.00581665	364	tbi
SM(d18:1/16:0)	0.00536674	0.00536674	365	tbi
SM(d16:1/24:1)	-0.00528827	0.00528827	366	control
TG(55:4)	-0.00474909	0.00474909	367	control
PC(34:0); (18:0/16:0) | PC(16:0/18:0)	0.00471744	0.00471744	368	tbi
Stearic acid FA(18:0)	-0.00465569	0.00465569	369	control
Decanoylcarnitine CAR(10:0)	0.00460034	0.00460034	370	tbi
TG(52:5)_3	-0.00422869	0.00422869	371	control
TG(47:1)	0.00409066	0.00409066	372	tbi
Tetradecenoylcarnitine CAR(14:1)	0.00397354	0.00397354	373	tbi
PC(16:0/20:4)_3	0.00367777	0.00367777	374	tbi
PC(18:0/18:2)	-0.00326927	0.00326927	375	control
PC(16:0/20:5)	-0.00281299	0.00281299	376	control
TG(53:2)	0.00281037	0.00281037	377	tbi
PC(33:1); PC(15:0/18:1) | PC(16:0/17:1)	-0.00222358	0.00222358	378	control
SM(d32:1); SM(d16:1/16:0) | SM(d18:1/14:0)	0.00220003	0.00220003	379	tbi
Myristic acid FA(14:0)	0.00171203	0.00171203	380	tbi
LPC(20:3/0:0)_1	-0.00159087	0.00159087	381	control
LPC(20:2/0:0)	0.00114276	0.00114276	382	tbi
LPC(0:0/20:3)	0.000989082	0.000989082	383	tbi
Eicosadienoylcarnitine CAR(20:2)	-0.000838992	0.000838992	384	control
Cer(d18:1/24:0)	-0.000711142	0.000711142	385	control
TG(50:5)	-0.00033312	0.00033312	386	control
Palmitic acid FA(16:0)	0.00026145	0.00026145	387	tbi

## Sheet: Discovery - C0 vs TBI24
lipid	predicitive loading (p1)	predicitve loading (p1) (absolute)	loading rank	direction
LPC(P-16:0/0:0)	-0.118116	0.118116	1	control
LPC(19:0/0:0)	-0.117254	0.117254	2	control
LPE(0:0/20:4)	-0.116283	0.116283	3	control
LPC(0:0/15:0)	-0.11565	0.11565	4	control
LPC(17:0/0:0)	-0.11375	0.11375	5	control
LPC(20:2/0:0)	-0.110876	0.110876	6	control
LPC(20:0/0:0)	-0.110289	0.110289	7	control
LPC(15:0/0:0)	-0.109876	0.109876	8	control
LPC(0:0/18:2)	-0.109828	0.109828	9	control
LPC(20:3/0:0)_1	-0.107964	0.107964	10	control
LPC(18:2/0:0)	-0.107223	0.107223	11	control
LPC(P-18:0/0:0)	-0.107089	0.107089	12	control
LPC(O-16:0/0:0)	-0.106162	0.106162	13	control
LPC(O-18:1/0:0)_1	-0.105294	0.105294	14	control
LPC(18:3/0:0)_2	-0.102573	0.102573	15	control
LPC(0:0/20:3)	-0.102173	0.102173	16	control
LPC(20:1/0:0)	-0.102143	0.102143	17	control
LPE(P-18:0/0:0)	-0.101155	0.101155	18	control
LPC(0:0/18:0)	-0.100598	0.100598	19	control
LPC(O-18:0/0:0)	-0.100015	0.100015	20	control
LPC(18:1/0:0)_2	-0.0998272	0.0998272	21	control
LPE(0:0/18:2)	-0.0975002	0.0975002	22	control
LPE(18:2/0:0)	-0.0968986	0.0968986	23	control
LPC(18:0/0:0)	-0.0960123	0.0960123	24	control
LPC(0:0/14:0)	-0.0958962	0.0958962	25	control
LPC(O-20:0/0:0)	-0.095318	0.095318	26	control
LPC(22:0/0:0)	-0.0947177	0.0947177	27	control
LPC(14:0/0:0)	-0.0930758	0.0930758	28	control
LPC(20:4/0:0)	-0.0910043	0.0910043	29	control
LPC(17:1/0:0)	-0.090387	0.090387	30	control
PE(O-18:2/18:2) and/or PE(P-18:1/18:2)	-0.0897279	0.0897279	31	control
LPC(20:3/0:0)_2	-0.0889858	0.0889858	32	control
LPC(O-18:1/0:0)_2	-0.0884431	0.0884431	33	control
PE(O-18:2/20:4) and/or PE(P-18:1/20:4)	-0.0883299	0.0883299	34	control
PC(18:2/18:2)	-0.087988	0.087988	35	control
LPC(0:0/20:4)	-0.0874854	0.0874854	36	control
LPC(16:0/0:0)	-0.0847716	0.0847716	37	control
LPC(0:0/16:0)	-0.0835375	0.0835375	38	control
Delta-Tocopherol	0.0831865	0.0831865	39	tbi
LPC(22:5/0:0)_1	-0.0824544	0.0824544	40	control
LPC(22:4/0:0)	-0.0819792	0.0819792	41	control
LPC(22:6/0:0)	-0.0817725	0.0817725	42	control
LPC(18:3/0:0)_1	-0.0812808	0.0812808	43	control
PE(O-16:1/20:4) and/or PE(P-16:0/20:4)	-0.0806223	0.0806223	44	control
PE(O-16:1/18:2) and/or PE(P-16:0/18:2)	-0.080338	0.080338	45	control
LPE(20:4/0:0)	-0.0797927	0.0797927	46	control
PC(O-16:1/18:2) and/or PC(P-16:0/18:2)	-0.0797796	0.0797796	47	control
PC(O-16:0/18:2)	-0.0796551	0.0796551	48	control
LPC(0:0/22:6)	-0.0793077	0.0793077	49	control
SulfoHexCer(d18:2/22:0(OH))	-0.0789531	0.0789531	50	control
Octadecatrienoylcarnitine CAR(18:3)_2	-0.0785838	0.0785838	51	control
Eicosatrienoylcarnitine CAR(20:3)	-0.0785698	0.0785698	52	control
SM(d19:1/24:1)	-0.0783424	0.0783424	53	control
SulfoHexCer(d18:2/22:0)	-0.0764491	0.0764491	54	control
SulfoHexCer(d18:1/16:0(OH))	-0.0761127	0.0761127	55	control
PE(16:0/18:1)	0.0758667	0.0758667	56	tbi
SulfoHexCer(d18:2/24:0(OH))	-0.0757332	0.0757332	57	control
SulfoHexCer(d18:1/24:1(OH))	-0.0757238	0.0757238	58	control
LPE(0:0/18:1)	-0.0750767	0.0750767	59	control
PE(O-18:1/20:4) and/or PE(P-18:0/20:4)	-0.0745021	0.0745021	60	control
PC(O-24:1/22:5) and/or PC(P-24:0/22:5)	-0.073211	0.073211	61	control
Zeta-carotene	-0.0731609	0.0731609	62	control
SM(d18:1/23:0)	-0.0728437	0.0728437	63	control
PE(O-18:1/18:2) and/or PE(P-18:0/18:2)	-0.0726858	0.0726858	64	control
LPC(0:0/18:1)	-0.0724058	0.0724058	65	control
SM(d18:2/22:0)	-0.0721889	0.0721889	66	control
Zeaxanthin	-0.0717027	0.0717027	67	control
Arachidyl carnitine CAR(20:0)	-0.0712752	0.0712752	68	control
Arachidonoylcarnitine CAR(20:4)	-0.0706388	0.0706388	69	control
SM(d18:1/22:0)	-0.0704778	0.0704778	70	control
SM(d18:1/24:0)	-0.0702585	0.0702585	71	control
Sulfo2HexCer(d34:1)	-0.0701153	0.0701153	72	control
LPC(18:1/0:0)_1	-0.0699652	0.0699652	73	control
PC(O-16:0/20:3)	-0.0697775	0.0697775	74	control
SM(d19:1/16:0)	-0.0697646	0.0697646	75	control
SulfoHexCer(d18:2/24:1)	-0.0693273	0.0693273	76	control
SM(d18:2/23:0)	-0.0691783	0.0691783	77	control
Capric acid FA(10:0)	0.0690362	0.0690362	78	tbi
PC(O-24:2/20:4) and/or PC(P-24:1/20:4)	-0.0688403	0.0688403	79	control
PC(O-24:2/18:2) and/or PC(P-24:1/18:2)	-0.0681998	0.0681998	80	control
SM(d18:2/24:1)	-0.0681842	0.0681842	81	control
SM(d18:1/20:0)	-0.0681194	0.0681194	82	control
PC(O-18:1/22:6) and/or PC(P-18:0/22:6)	-0.0680853	0.0680853	83	control
SulfoHexCer(d18:1/18:0(OH))	-0.0677984	0.0677984	84	control
LPC(0:0/18:3)	-0.0667615	0.0667615	85	control
PE(O-18:1/22:4) and/or PE(P-18:0/22:4)	0.0666863	0.0666863	86	tbi
LPE(16:0/0:0)	-0.0661162	0.0661162	87	control
Luteine	-0.0661152	0.0661152	88	control
PE(O-20:1/18:2) and/or PE(P-20:0/18:2)	-0.065883	0.065883	89	control
LPC(0:0/20:5)	-0.0656587	0.0656587	90	control
SulfoHexCer(d18:1/24:0(OH))	-0.0655251	0.0655251	91	control
Linoleoylcarnitine CAR(18:2)	-0.0652408	0.0652408	92	control
LPE(18:0/0:0)	-0.0651653	0.0651653	93	control
SM(d17:1/24:1)	-0.0643325	0.0643325	94	control
SulfoHexCer(d18:1/24:1)	-0.0640392	0.0640392	95	control
SM(d18:1/20:1)	-0.0639185	0.0639185	96	control
Cer(d18:1/25:0)	-0.0633206	0.0633206	97	control
PC(15:0/18:2)	-0.0627189	0.0627189	98	control
Cer(d19:1/24:0)	-0.0625479	0.0625479	99	control
LPE(0:0/18:0)	-0.0625151	0.0625151	100	control
Eicosadienoylcarnitine CAR(20:2)	-0.0623942	0.0623942	101	control
LacCer(d42:3)	-0.0621733	0.0621733	102	control
SulfoHexCer(d18:2/16:0(OH))	-0.0620478	0.0620478	103	control
PC(O-16:0/15:0)	-0.0619113	0.0619113	104	control
Stearoylcarnitine CAR(18:0)	-0.0616979	0.0616979	105	control
Octadecatrienoylcarnitine CAR(18:3)_1	-0.0616336	0.0616336	106	control
LPC(O-24:1/0:0)	-0.0615956	0.0615956	107	control
PE(O-20:1/20:4) and/or PE(P-20:0/20:4)	-0.0615662	0.0615662	108	control
CE(18:1)	-0.0615396	0.0615396	109	control
SM(d35:1); SM(d17:1/18:0) | SM(d18:1/17:0)	-0.0605377	0.0605377	110	control
LPI(16:1/0:0)	0.0605297	0.0605297	111	tbi
Sulfo2HexCer(d40:1)	-0.0605138	0.0605138	112	control
LPC(0:0/16:1)	-0.0602001	0.0602001	113	control
LPE(22:6/0:0)	-0.0597721	0.0597721	114	control
PC(28:0); PC(14:0/14:0) | PC(16:0/12:0)	-0.0597101	0.0597101	115	control
PC(14:0/22:6)	-0.0595765	0.0595765	116	control
PC(18:0/18:0)	-0.0593082	0.0593082	117	control
LPC(20:5/0:0)	-0.0591497	0.0591497	118	control
LPC(16:1/0:0)	-0.0585725	0.0585725	119	control
PC(O-22:0/18:2)	-0.0583302	0.0583302	120	control
SM(d18:1/24:1)	-0.0574414	0.0574414	121	control
LPC(24:0/0:0)	-0.05726	0.05726	122	control
PE(18:0/22:6)	0.0567807	0.0567807	123	tbi
PE(36:1); PE(18:0/18:1) | PE(18:1/18:0)	0.0567589	0.0567589	124	tbi
SM(d16:1/22:0)	-0.0566445	0.0566445	125	control
LPC(22:5/0:0)_2	-0.0564744	0.0564744	126	control
LacCer(d18:1/16:0)	-0.0563887	0.0563887	127	control
Sulfo2HexCer(d42:2)	-0.0562357	0.0562357	128	control
SM(d17:1/16:0)	-0.0560185	0.0560185	129	control
PC(18:0/20:3)	-0.0559885	0.0559885	130	control
SM(d18:2/14:0)	-0.0555278	0.0555278	131	control
SM(d18:0/16:0)	-0.0555188	0.0555188	132	control
SM(d18:1/16:0)	-0.0553342	0.0553342	133	control
Cer(d18:1/16:0)	-0.0553073	0.0553073	134	control
PE(18:0/22:5)	0.0550394	0.0550394	135	tbi
Sphingosine-1-phosphate	-0.0549257	0.0549257	136	control
Beta-cryptoxanthin	-0.054439	0.054439	137	control
PC(O-18:0/20:4)	-0.0540829	0.0540829	138	control
PC(O-18:0/20:3)	-0.0539524	0.0539524	139	control
PC(18:1/22:6)	-0.0530906	0.0530906	140	control
PC(14:0/20:4)	-0.0527403	0.0527403	141	control
Sulfo2HexCer(d42:1)	-0.0526954	0.0526954	142	control
Cer(d19:1/22:0)	-0.052662	0.052662	143	control
TG(52:6)_2	-0.0518436	0.0518436	144	control
PC(O-18:0/16:0)	-0.0516681	0.0516681	145	control
LPE(0:0/22:6)	-0.0511054	0.0511054	146	control
PC(O-16:0/22:5)	-0.0509754	0.0509754	147	control
Anhydrolutein I	-0.0508694	0.0508694	148	control
LPG(18:0/0:0)	-0.0508009	0.0508009	149	control
SM(d16:1/24:0)	-0.0499782	0.0499782	150	control
PC(14:0/18:2)	-0.0498929	0.0498929	151	control
SM(d19:1/18:0)	-0.0495071	0.0495071	152	control
PC(O-16:0/16:0)	-0.0494603	0.0494603	153	control
MG(16:0)	0.0490177	0.0490177	154	tbi
Eicoseneoylcarnitine CAR(20:1)	-0.0483584	0.0483584	155	control
HexCer(d18:1/20:0)	-0.0474042	0.0474042	156	control
SM(d18:2/16:0)_1	-0.0470994	0.0470994	157	control
SM(d18:2/16:0)_2	-0.0470994	0.0470994	157	control
Hexadecadienoylcarnitine CAR(16:2)	-0.047007	0.047007	159	control
HexCer(d18:1/23:0)	-0.0466517	0.0466517	160	control
PC(O-24:0/18:2)	-0.046478	0.046478	161	control
SulfoHexCer(d18:1/20:0(OH))	-0.0462625	0.0462625	162	control
SM(d16:1/23:0)	-0.0458647	0.0458647	163	control
PE(18:0/20:4)	0.0458209	0.0458209	164	tbi
HexCer(d18:1/22:0)	-0.0457932	0.0457932	165	control
PC(16:0/22:4)	-0.0452919	0.0452919	166	control
Carboxyheptadecanoylcarnitine CAR(18:0-DC)	0.0452245	0.0452245	167	tbi
SM(d16:1/24:1)	-0.0450922	0.0450922	168	control
PC(18:1/20:3)	-0.045025	0.045025	169	control
TG(48:4)	-0.0450194	0.0450194	170	control
PC(O-22:1/20:4) and/or PC(P-22:0/20:4)	-0.0444456	0.0444456	171	control
PC(O-16:1/22:6) and/or PC(P-16:0/22:6)	-0.044431	0.044431	172	control
PC(34:0); (18:0/16:0) | PC(16:0/18:0)	-0.0443592	0.0443592	173	control
Cholesterol Sulfate	-0.0443554	0.0443554	174	control
SM(d30:1); SM(d16:1/14:0) | SM(d18:1/12:0)	-0.043456	0.043456	175	control
PE(O-16:1/22:6) and/or PE(P-16:0/22:6)	-0.0425432	0.0425432	176	control
LPG(18:2/0:0)	-0.0425418	0.0425418	177	control
PE(16:0/20:4)	0.042526	0.042526	178	tbi
Alpha-carotene | Beta-carotene	-0.0424547	0.0424547	179	control
Tetracosanoylcarnitine CAR(24:0)	-0.0421371	0.0421371	180	control
SM(d18:1/18:0)	-0.0419154	0.0419154	181	control
SM(d16:1/20:0)	-0.0416766	0.0416766	182	control
PC(16:0/17:0)	-0.0410945	0.0410945	183	control
PE(16:0/18:2)	0.0410041	0.0410041	184	tbi
Cholesterol	-0.040987	0.040987	185	control
PC(16:0/20:3)	-0.0409559	0.0409559	186	control
Palmitoylcarnitine CAR(16:0)	-0.0408937	0.0408937	187	control
TG(52:4)_2	-0.0406845	0.0406845	188	control
TG(51:4)	-0.0405823	0.0405823	189	control
SM(d18:2/18:0)	-0.0401939	0.0401939	190	control
PC(O-16:0/14:0)	-0.0399174	0.0399174	191	control
PC(18:2/20:4)	-0.0398355	0.0398355	192	control
Octadecatrienoic acid FA(18:3)_2	-0.03928	0.03928	193	control
Bilirubin	0.0389879	0.0389879	194	tbi
Tetracosenoylcarnitine CAR(24:1)	-0.0387597	0.0387597	195	control
PC(O-24:1/22:4) and/or PC(P-24:0/22:4)	-0.038724	0.038724	196	control
Carboxyheptadecenoylcarnitine CAR(18:1-DC)	0.0386425	0.0386425	197	tbi
PC(40:3)	-0.0384819	0.0384819	198	control
Docosahexaenoic FA(22:6)	-0.0379646	0.0379646	199	control
Cer(d18:2/24:0)	-0.0379467	0.0379467	200	control
TG(53:5)	-0.0379397	0.0379397	201	control
Cer(d18:1/24:0)	-0.0377767	0.0377767	202	control
Cer(d41:1); Cer(d18:1/23:0) | Cer(d17:1/24:0)	-0.0377016	0.0377016	203	control
LPI(22:5/0:0)	0.0375883	0.0375883	204	tbi
PC(20:3/20:4)	-0.0373284	0.0373284	205	control
Oleoylcarnitine CAR(18:1)	-0.0371066	0.0371066	206	control
PC(16:0/18:1)_2	0.0361478	0.0361478	207	tbi
LacCer(d18:1/24:0)	-0.0359611	0.0359611	208	control
Cer(d18:2/22:0)	-0.0357603	0.0357603	209	control
HexCer(d18:1/16:0)	-0.0356661	0.0356661	210	control
TG(49:3)	-0.0351945	0.0351945	211	control
PE(O-18:1/22:6) and/or PE(P-18:0/22:6)	-0.034401	0.034401	212	control
HexCer(d18:1/24:0)	-0.0343381	0.0343381	213	control
TG(52:5)_2	-0.0340904	0.0340904	214	control
Cer(t18:0/24:1)	-0.0339385	0.0339385	215	control
PC(16:0/18:3)	-0.0336804	0.0336804	216	control
TG(54:2)	0.0333856	0.0333856	217	tbi
SM(d32:1); SM(d16:1/16:0) | SM(d18:1/14:0)	-0.0333324	0.0333324	218	control
Hexacosanoylcarnitine CAR(26:0)	-0.0332306	0.0332306	219	control
HydroxyPalmitic acid FA(16:0(OH))	-0.0331551	0.0331551	220	control
Cer(d18:0/22:0)	-0.0330861	0.0330861	221	control
PC(16:0/20:4)_1	-0.0327552	0.0327552	222	control
Hexadecadienoic acid FA(16:2)	-0.0325099	0.0325099	223	control
PE(O-18:1/18:1) and/or PE(P-18:0/18:1)	-0.0322738	0.0322738	224	control
LPI(0:0/18:0)	-0.0320242	0.0320242	225	control
PC(O-24:1/20:4) and/or PC(P-24:0/20:4)	-0.0318594	0.0318594	226	control
Cer(d16:1/22:0)	-0.0316388	0.0316388	227	control
PC(18:0/18:2)	-0.0315081	0.0315081	228	control
TG(58:9)	0.0308009	0.0308009	229	tbi
TG(53:4)	-0.0307882	0.0307882	230	control
LacCer(d18:1/24:1)	-0.0303636	0.0303636	231	control
TG(44:1)	0.0303594	0.0303594	232	tbi
TG(56:3)	0.0301105	0.0301105	233	tbi
PE(18:0/20:3)	0.0300821	0.0300821	234	tbi
TG(58:7)_2	0.0298238	0.0298238	235	tbi
Lauric acid FA(12:0)	-0.029636	0.029636	236	control
Cer(d18:1/22:0)	-0.0289879	0.0289879	237	control
PC(O-24:1/20:3) and/or PC(P-24:0/20:3)	-0.0287811	0.0287811	238	control
TG(47:1)	-0.0287006	0.0287006	239	control
PC(16:0/20:4)_2	-0.02866	0.02866	240	control
TG(51:3)	-0.028506	0.028506	241	control
PC(O-22:0/20:3)	-0.0285012	0.0285012	242	control
PC(16:1/18:2)	-0.0284295	0.0284295	243	control
Cer(d18:1/20:0)	-0.0282753	0.0282753	244	control
PC(O-24:0/20:4)	-0.0281284	0.0281284	245	control
Cer(d16:1/24:0)	-0.0280652	0.0280652	246	control
LPI(0:0/18:1)	0.0279982	0.0279982	247	tbi
TG(48:3)	-0.0273424	0.0273424	248	control
PC(18:1/18:2)	-0.027192	0.027192	249	control
Linoleic acid FA(18:2)	-0.027154	0.027154	250	control
TG(52:1)	0.0270584	0.0270584	251	tbi
DG(16:0/16:0)	0.0267899	0.0267899	252	tbi
PC(18:0/22:4)	-0.0265006	0.0265006	253	control
PC(O-18:0/22:4)	-0.0263998	0.0263998	254	control
Hexadecenoylcarnitine CAR(16:1)_2	-0.0262859	0.0262859	255	control
LPI(18:1/0:0)	0.0256505	0.0256505	256	tbi
Tetradecadienoylcarnitine CAR(14:2)	-0.0254199	0.0254199	257	control
PC(32:1); PC(14:0/18:1) | PC(16:0/16:1)	0.0252746	0.0252746	258	tbi
PC(18:0/22:6)	-0.0249476	0.0249476	259	control
Hydroxytetradecanoylcarnitine CAR(14:0-OH)	-0.0248559	0.0248559	260	control
Eicosatetraenoic acid FA(20:4)	-0.0245302	0.0245302	261	control
Octadecatrienoic acid FA(18:3)_1	-0.0242393	0.0242393	262	control
Cer(d42:3); Cer(d18:2/24:1)| Cer(d18:1/24:2)	-0.0242313	0.0242313	263	control
PC(16:0/16:0)	-0.02415	0.02415	264	control
Hydroxydecanoylcarnitine CAR(10:0-OH)	-0.0241015	0.0241015	265	control
PC(18:0/18:1)	0.0240882	0.0240882	266	tbi
TG(58:8)	0.0236223	0.0236223	267	tbi
TG(49:2)	-0.0233106	0.0233106	268	control
DG(18:0/16:0)	0.0233105	0.0233105	269	tbi
Docosapentaenoic acid FA(22:5)_2	-0.0232678	0.0232678	270	control
Eicosatrienoic acid FA(20:3)	-0.0231933	0.0231933	271	control
PC(16:0/20:5)	0.0228762	0.0228762	272	tbi
Hexacosenoylcarnitine CAR(26:1)	-0.0224365	0.0224365	273	control
TG(52:6)_1	-0.0223553	0.0223553	274	control
TG(53:3)	-0.0221354	0.0221354	275	control
Hydroxypalmitoleoylcarnitine CAR(16:1-OH)	-0.0219968	0.0219968	276	control
LPI(22:6/0:0)	0.0216346	0.0216346	277	tbi
Tetradecanoylcarnitine CAR(14:0)	-0.0204953	0.0204953	278	control
TG(58:7)_1	0.0199202	0.0199202	279	tbi
Cer(d18:1/26:1)	-0.0195173	0.0195173	280	control
LPI(16:0/0:0)	0.0194429	0.0194429	281	tbi
Cer(d18:0/24:0)	-0.0192136	0.0192136	282	control
Eicosenoic acid FA(20:1)	0.0191808	0.0191808	283	tbi
TG(50:1)	0.0190762	0.0190762	284	tbi
TG(52:4)_1	-0.0190532	0.0190532	285	control
PC(O-26:1/20:4) and/or PC(P-26:0/20:4)	-0.0189712	0.0189712	286	control
PE(18:0/16:0)	0.0188986	0.0188986	287	tbi
TG(49:1)	-0.0185478	0.0185478	288	control
Tetradecenoylcarnitine CAR(14:1)	-0.0185219	0.0185219	289	control
Hydroxydodecanoylcarnitine CAR(12:0-OH)	-0.0183056	0.0183056	290	control
LPI(20:4/0:0)	0.0182586	0.0182586	291	tbi
DG(34:2)	0.0176829	0.0176829	292	tbi
PC(O-18:1/18:1) and/or PC(P-18:0/18:1)	0.0176243	0.0176243	293	tbi
Cer(d18:2/18:0)	-0.0171823	0.0171823	294	control
LPC(O-26:1/0:0)	-0.0170259	0.0170259	295	control
PC(16:0/18:2)	-0.0167118	0.0167118	296	control
Retinol	-0.0166433	0.0166433	297	control
Cer(d18:1/24:1)	-0.0163586	0.0163586	298	control
Cerotic acid FA(26:0)	-0.0161273	0.0161273	299	control
Decadienoylcarnitine CAR(10:2)	-0.0160192	0.0160192	300	control
TG(46:0)	-0.0158512	0.0158512	301	control
TG(54:3)	0.0156973	0.0156973	302	tbi
TG(52:5)_1	-0.0151465	0.0151465	303	control
TG(54:1)	0.0150972	0.0150972	304	tbi
TG(56:7)_3	0.0149863	0.0149863	305	tbi
Lignoceric acid FA(24:0)	-0.01498	0.01498	306	control
Cer(d18:1/26:0)	-0.0149246	0.0149246	307	control
TG(52:2)	0.014876	0.014876	308	tbi
Eicosadienoic acid FA(20:2)	-0.0146358	0.0146358	309	control
TG(50:4)	-0.0145877	0.0145877	310	control
PE(18:0/22:4)	0.0144618	0.0144618	311	tbi
TG(48:2)	-0.0140341	0.0140341	312	control
TG(54:7)_2	0.0138631	0.0138631	313	tbi
TG(51:2)	-0.0136424	0.0136424	314	control
PE(18:0/18:2)	0.0136085	0.0136085	315	tbi
PC(33:1); PC(15:0/18:1) | PC(16:0/17:1)	-0.0133585	0.0133585	316	control
Palmitoleic acid FA(16:1)	0.0132823	0.0132823	317	tbi
TG(56:6)_1	0.0127545	0.0127545	318	tbi
DG(18:0/18:1)	0.0126458	0.0126458	319	tbi
DG(36:4)_1; DG(18:2/18:2) | DG(18:1/18:3)	-0.0124095	0.0124095	320	control
Dodecenoylcarnitine CAR(12:1)_1	0.0123862	0.0123862	321	tbi
DG(18:2/18:1)	-0.0123041	0.0123041	322	control
TG(46:1)	-0.0122522	0.0122522	323	control
Arachidic acid FA(20:0)	0.0122262	0.0122262	324	tbi
LPC(O-24:0/0:0)	-0.0120863	0.0120863	325	control
LPI(18:2/0:0)	0.0120586	0.0120586	326	tbi
Cer(d16:1/24:1)	-0.0119593	0.0119593	327	control
Myristic acid FA(14:0)	-0.0116684	0.0116684	328	control
Decanoylcarnitine CAR(10:0)	0.0115877	0.0115877	329	tbi
TG(44:0)	-0.0115691	0.0115691	330	control
Cer(d16:1/20:0)	-0.0115302	0.0115302	331	control
DG(36:2); DG(18:1/18:1) | DG(18:0/18:2)	0.0111528	0.0111528	332	tbi
TG(50:5)	-0.01106	0.01106	333	control
Cer(d18:1/18:0)	-0.010846	0.010846	334	control
TG(54:7)_1	0.0105789	0.0105789	335	tbi
TG(56:6)_2	0.0104357	0.0104357	336	tbi
PC(18:0/22:5)	0.0104007	0.0104007	337	tbi
LPI(0:0/18:2)	0.010348	0.010348	338	tbi
TG(54:6)_2	0.00997355	0.00997355	339	tbi
TG(54:6)_1	0.00993505	0.00993505	340	tbi
Octadecatetraenoic acid FA(18:4)	-0.00976384	0.00976384	341	control
TG(50:3)	-0.00954704	0.00954704	342	control
DG(16:0/18:1)	0.00952008	0.00952008	343	tbi
TG(54:5)_1	-0.00925551	0.00925551	344	control
PC(16:1/20:4)	-0.00908623	0.00908623	345	control
TG(50:2)	0.00900109	0.00900109	346	tbi
PE(O-18:1/18:1) and/or PE(P-18:0/18:1)	-0.00879895	0.00879895	347	control
TG(52:6)_3	-0.0085273	0.0085273	348	control
TG(53:2)	-0.00823313	0.00823313	349	control
TG(55:2)	0.00790716	0.00790716	350	tbi
Octanoylcarnitine CAR(8:0)	0.00784186	0.00784186	351	tbi
TG(54:4)	0.00768684	0.00768684	352	tbi
NAPE(O-18:1/18:1/16:0) and/or NAPE(P-18:0/18:1/16:0)	-0.00745462	0.00745462	353	control
Docosatetraenoic acid FA(22:4)	-0.00733711	0.00733711	354	control
TG(44:2)	-0.00686757	0.00686757	355	control
TG(56:8)	0.00657394	0.00657394	356	tbi
TG(55:4)	-0.00649856	0.00649856	357	control
TG(54:5)_2	0.00627091	0.00627091	358	tbi
PC(18:1/20:4)	-0.00611109	0.00611109	359	control
PE(18:1/18:2)	-0.0054041	0.0054041	360	control
Heptadecenoic acid FA(17:1)	-0.00506314	0.00506314	361	control
Decenoylcarnitine CAR(10:1)	-0.00506184	0.00506184	362	control
PC(O-24:1/18:1) and/or PC(P-24:0/18:1)	-0.00503739	0.00503739	363	control
Tetracosenoic acid FA(24:1)	-0.00488226	0.00488226	364	control
Hexadecenoylcarnitine CAR(16:1)_1	-0.0046908	0.0046908	365	control
PC(16:0/18:1)_1	-0.00446837	0.00446837	366	control
TG(52:3)	0.00404446	0.00404446	367	tbi
TG(48:1)	-0.00386579	0.00386579	368	control
Docosapentaenoic acid FA(22:5)_1	-0.00380642	0.00380642	369	control
TG(46:2)	-0.00375275	0.00375275	370	control
Eicosapentaenoic acid FA(20:5)	0.00365732	0.00365732	371	tbi
PC(16:0/20:4)_3	0.00363579	0.00363579	372	tbi
Lauroylcarnitine CAR(12:0)	-0.00322617	0.00322617	373	control
Octenoylcarnitine CAR(8:1)	0.00317138	0.00317138	374	tbi
Palmitic acid FA(16:0)	-0.00313487	0.00313487	375	control
TG(52:4)_3	-0.00267905	0.00267905	376	control
DG(32:1)	-0.00264827	0.00264827	377	control
TG(56:7)_2	-0.00252597	0.00252597	378	control
NA	0.00243961	0.00243961	379	tbi
TG(48:0)	-0.00234656	0.00234656	380	control
Stearic acid FA(18:0)	0.00185476	0.00185476	381	tbi
Oleic acid FA(18:1)	-0.00165158	0.00165158	382	control
TG(53:1)	0.00148785	0.00148785	383	tbi
PC(18:0/20:4)	-0.00143598	0.00143598	384	control
PC(16:0/22:6)	-0.000699931	0.000699931	385	control
TG(56:7)_1	0.000668925	0.000668925	386	tbi
TG(52:5)_3	-0.000127637	0.000127637	387	control

## Sheet: Discovery - C0 vs TBI72
lipid	predicitive loading (p1)	predicitve loading (p1) (absolute)	loading rank	direction
LPC(0:0/15:0)	-0.109537	0.109537	1	control
LPC(19:0/0:0)	-0.109106	0.109106	2	control
LPC(P-16:0/0:0)	-0.108175	0.108175	3	control
PE(16:0/18:1)	0.10812	0.10812	4	tbi
Capric acid FA(10:0)	0.104465	0.104465	5	tbi
LPC(15:0/0:0)	-0.102849	0.102849	6	control
LPC(18:3/0:0)_2	-0.102118	0.102118	7	control
PE(O-18:2/18:2) and/or PE(P-18:1/18:2)	-0.102024	0.102024	8	control
LPC(O-16:0/0:0)	-0.100305	0.100305	9	control
LPC(20:0/0:0)	-0.100225	0.100225	10	control
LPC(17:0/0:0)	-0.0988767	0.0988767	11	control
Octadecatrienoic acid FA(18:3)_2	-0.0977145	0.0977145	12	control
LPC(20:3/0:0)_1	-0.0956747	0.0956747	13	control
LPE(0:0/20:4)	-0.0948294	0.0948294	14	control
PE(36:1); PE(18:0/18:1) | PE(18:1/18:0)	0.0942331	0.0942331	15	tbi
LPC(P-18:0/0:0)	-0.0940699	0.0940699	16	control
LPC(0:0/14:0)	-0.0939336	0.0939336	17	control
LPC(14:0/0:0)	-0.0938932	0.0938932	18	control
Lauric acid FA(12:0)	-0.0934662	0.0934662	19	control
LPC(O-18:1/0:0)_1	-0.0926867	0.0926867	20	control
LPC(22:0/0:0)	-0.0923536	0.0923536	21	control
LPC(20:2/0:0)	-0.092261	0.092261	22	control
SulfoHexCer(d18:2/22:0(OH))	-0.0916329	0.0916329	23	control
SulfoHexCer(d18:2/22:0)	-0.0910469	0.0910469	24	control
PE(18:0/22:5)	0.0909591	0.0909591	25	tbi
LPC(O-18:0/0:0)	-0.0905703	0.0905703	26	control
LPC(O-20:0/0:0)	-0.0903811	0.0903811	27	control
PE(18:0/22:6)	0.0901247	0.0901247	28	tbi
LPC(0:0/18:2)	-0.0900857	0.0900857	29	control
LPC(0:0/20:3)	-0.0899369	0.0899369	30	control
LPC(18:1/0:0)_2	-0.0892892	0.0892892	31	control
LPE(P-18:0/0:0)	-0.0890994	0.0890994	32	control
LPC(18:2/0:0)	-0.0877426	0.0877426	33	control
PE(16:0/18:2)	0.08697	0.08697	34	tbi
PE(O-18:2/20:4) and/or PE(P-18:1/20:4)	-0.0865561	0.0865561	35	control
PE(O-16:1/20:4) and/or PE(P-16:0/20:4)	-0.0865157	0.0865157	36	control
Hexadecadienoic acid FA(16:2)	-0.0864668	0.0864668	37	control
Octadecatetraenoic acid FA(18:4)	-0.0849559	0.0849559	38	control
Octadecatrienoic acid FA(18:3)_1	-0.084248	0.084248	39	control
PC(O-16:1/18:2) and/or PC(P-16:0/18:2)	-0.0837595	0.0837595	40	control
LPC(17:1/0:0)	-0.0836342	0.0836342	41	control
Delta-Tocopherol	0.0836	0.0836	42	tbi
PC(O-24:1/22:5) and/or PC(P-24:0/22:5)	-0.0825579	0.0825579	43	control
PC(O-16:0/18:2)	-0.082512	0.082512	44	control
SulfoHexCer(d18:2/24:1)	-0.0825028	0.0825028	45	control
LPC(O-18:1/0:0)_2	-0.0815104	0.0815104	46	control
PE(18:0/16:0)	0.0804693	0.0804693	47	tbi
LPC(0:0/20:4)	-0.0804556	0.0804556	48	control
LPC(22:4/0:0)	-0.0802663	0.0802663	49	control
Arachidonoylcarnitine CAR(20:4)	-0.0800456	0.0800456	50	control
LPC(20:4/0:0)	-0.0796072	0.0796072	51	control
LPC(0:0/18:0)	-0.0793158	0.0793158	52	control
Myristic acid FA(14:0)	-0.0785473	0.0785473	53	control
Linoleic acid FA(18:2)	-0.0784509	0.0784509	54	control
PE(O-18:1/20:4) and/or PE(P-18:0/20:4)	-0.078276	0.078276	55	control
LPC(20:3/0:0)_2	-0.0782059	0.0782059	56	control
Zeaxanthin	-0.0767293	0.0767293	57	control
PE(16:0/20:4)	0.0765619	0.0765619	58	tbi
LPC(20:1/0:0)	-0.0762892	0.0762892	59	control
LPC(18:0/0:0)	-0.0761585	0.0761585	60	control
Docosapentaenoic acid FA(22:5)_2	-0.0756043	0.0756043	61	control
PC(14:0/20:4)	-0.0755868	0.0755868	62	control
LPC(16:0/0:0)	-0.0754331	0.0754331	63	control
LPE(22:6/0:0)	-0.0746675	0.0746675	64	control
Heptadecenoic acid FA(17:1)	-0.0743668	0.0743668	65	control
Eicosatrienoylcarnitine CAR(20:3)	-0.0743552	0.0743552	66	control
LPC(O-24:1/0:0)	-0.0740986	0.0740986	67	control
SulfoHexCer(d18:2/24:0(OH))	-0.0740749	0.0740749	68	control
SulfoHexCer(d18:1/24:1(OH))	-0.0740724	0.0740724	69	control
SulfoHexCer(d18:1/24:0(OH))	-0.0738863	0.0738863	70	control
LPE(18:2/0:0)	-0.0738489	0.0738489	71	control
PC(O-16:0/20:3)	-0.0737066	0.0737066	72	control
LPE(0:0/18:2)	-0.0734491	0.0734491	73	control
TG(54:2)	0.0731345	0.0731345	74	tbi
TG(56:3)	0.0731005	0.0731005	75	tbi
LPC(0:0/16:0)	-0.0730835	0.0730835	76	control
Sulfo2HexCer(d40:1)	-0.0729526	0.0729526	77	control
PE(18:0/20:4)	0.0729224	0.0729224	78	tbi
PC(O-24:2/20:4) and/or PC(P-24:1/20:4)	-0.072534	0.072534	79	control
Sulfo2HexCer(d34:1)	-0.0723212	0.0723212	80	control
SulfoHexCer(d18:1/24:1)	-0.0720994	0.0720994	81	control
Eicosatrienoic acid FA(20:3)	-0.0716039	0.0716039	82	control
Docosahexaenoic FA(22:6)	-0.0714128	0.0714128	83	control
LPC(22:5/0:0)_1	-0.0705569	0.0705569	84	control
HydroxyPalmitic acid FA(16:0(OH))	-0.0704444	0.0704444	85	control
Oleic acid FA(18:1)	-0.0702433	0.0702433	86	control
PE(O-16:1/18:2) and/or PE(P-16:0/18:2)	-0.0698378	0.0698378	87	control
Palmitic acid FA(16:0)	-0.0693623	0.0693623	88	control
Octadecatrienoylcarnitine CAR(18:3)_2	-0.0682349	0.0682349	89	control
TG(52:6)_2	-0.0680198	0.0680198	90	control
PC(O-24:2/18:2) and/or PC(P-24:1/18:2)	-0.0670145	0.0670145	91	control
TG(58:8)	0.0669276	0.0669276	92	tbi
Eicosadienoic acid FA(20:2)	-0.0664625	0.0664625	93	control
Sulfo2HexCer(d42:2)	-0.06562	0.06562	94	control
SM(d18:2/22:0)	-0.0651698	0.0651698	95	control
PE(18:0/20:3)	0.0651486	0.0651486	96	tbi
Luteine	-0.0650913	0.0650913	97	control
Palmitoleic acid FA(16:1)	-0.0648592	0.0648592	98	control
Docosapentaenoic acid FA(22:5)_1	-0.0636261	0.0636261	99	control
LPC(24:0/0:0)	-0.0631819	0.0631819	100	control
Eicosatetraenoic acid FA(20:4)	-0.0629867	0.0629867	101	control
TG(54:3)	0.0629131	0.0629131	102	tbi
Docosatetraenoic acid FA(22:4)	-0.0627255	0.0627255	103	control
LPE(20:4/0:0)	-0.0624913	0.0624913	104	control
SM(d18:2/23:0)	-0.0624452	0.0624452	105	control
TG(44:2)	0.0620023	0.0620023	106	tbi
LPC(16:1/0:0)	-0.0613685	0.0613685	107	control
PE(18:0/18:2)	0.0612827	0.0612827	108	tbi
Beta-cryptoxanthin	-0.0612659	0.0612659	109	control
SulfoHexCer(d18:1/16:0(OH))	-0.0608149	0.0608149	110	control
Hexadecadienoylcarnitine CAR(16:2)	-0.0601878	0.0601878	111	control
TG(58:7)_2	0.059712	0.059712	112	tbi
PC(28:0); PC(14:0/14:0) | PC(16:0/12:0)	-0.0596128	0.0596128	113	control
SulfoHexCer(d18:1/18:0(OH))	-0.0591648	0.0591648	114	control
Linoleoylcarnitine CAR(18:2)	-0.0590812	0.0590812	115	control
LPC(18:1/0:0)_1	-0.0588841	0.0588841	116	control
LPC(0:0/18:1)	-0.0588755	0.0588755	117	control
LPC(22:6/0:0)	-0.0584838	0.0584838	118	control
LPC(0:0/16:1)	-0.0583838	0.0583838	119	control
Sulfo2HexCer(d42:1)	-0.0578261	0.0578261	120	control
SM(d18:1/23:0)	-0.0577287	0.0577287	121	control
LPC(18:3/0:0)_1	-0.0573548	0.0573548	122	control
SulfoHexCer(d18:2/16:0(OH))	-0.0565764	0.0565764	123	control
Eicosadienoylcarnitine CAR(20:2)	-0.0561429	0.0561429	124	control
LPC(0:0/22:6)	-0.0556732	0.0556732	125	control
Retinol	-0.0550082	0.0550082	126	control
Cer(d18:1/18:0)	0.0549207	0.0549207	127	tbi
SM(d18:1/24:0)	-0.0546928	0.0546928	128	control
PC(14:0/22:6)	-0.0540369	0.0540369	129	control
PC(O-24:1/22:4) and/or PC(P-24:0/22:4)	-0.0539148	0.0539148	130	control
PC(14:0/18:2)	-0.0538561	0.0538561	131	control
SM(d16:1/22:0)	-0.0537534	0.0537534	132	control
PC(O-18:1/22:6) and/or PC(P-18:0/22:6)	-0.0531147	0.0531147	133	control
PE(O-18:1/18:2) and/or PE(P-18:0/18:2)	-0.0527754	0.0527754	134	control
PE(18:1/18:2)	0.0523803	0.0523803	135	tbi
Arachidyl carnitine CAR(20:0)	-0.0522607	0.0522607	136	control
TG(48:4)	-0.0517323	0.0517323	137	control
LacCer(d42:3)	-0.0517243	0.0517243	138	control
Cer(d18:1/26:1)	0.0514856	0.0514856	139	tbi
NA	0.0514733	0.0514733	140	tbi
SM(d18:1/20:1)	-0.0514233	0.0514233	141	control
SM(d18:1/22:0)	-0.0514148	0.0514148	142	control
PC(18:2/18:2)	-0.0513749	0.0513749	143	control
PC(O-18:0/20:3)	-0.0512547	0.0512547	144	control
LPC(0:0/18:3)	-0.0510625	0.0510625	145	control
PE(O-20:1/20:4) and/or PE(P-20:0/20:4)	-0.050746	0.050746	146	control
Hydroxydodecanoylcarnitine CAR(12:0-OH)	-0.0499842	0.0499842	147	control
SM(d18:2/14:0)	-0.0495273	0.0495273	148	control
Octadecatrienoylcarnitine CAR(18:3)_1	-0.0495016	0.0495016	149	control
TG(52:5)_2	-0.0492984	0.0492984	150	control
PC(15:0/18:2)	-0.0491753	0.0491753	151	control
Hydroxypalmitoleoylcarnitine CAR(16:1-OH)	-0.0489349	0.0489349	152	control
SulfoHexCer(d18:1/20:0(OH))	-0.0485512	0.0485512	153	control
Stearic acid FA(18:0)	-0.0484593	0.0484593	154	control
TG(52:1)	0.0483167	0.0483167	155	tbi
TG(58:7)_1	0.0481146	0.0481146	156	tbi
Eicosenoic acid FA(20:1)	-0.0477762	0.0477762	157	control
PC(16:0/18:1)_2	0.0477436	0.0477436	158	tbi
PC(O-18:0/20:4)	-0.047671	0.047671	159	control
LPI(16:1/0:0)	0.0476026	0.0476026	160	tbi
PC(O-22:1/20:4) and/or PC(P-22:0/20:4)	-0.0473532	0.0473532	161	control
LPE(0:0/18:1)	-0.0473233	0.0473233	162	control
SM(d16:1/24:0)	-0.0471187	0.0471187	163	control
Hexadecenoylcarnitine CAR(16:1)_2	-0.047033	0.047033	164	control
TG(50:5)	-0.0469881	0.0469881	165	control
PE(O-18:1/22:4) and/or PE(P-18:0/22:4)	0.046914	0.046914	166	tbi
CE(18:1)	-0.0468068	0.0468068	167	control
LPC(22:5/0:0)_2	-0.0462782	0.0462782	168	control
SM(d16:1/23:0)	-0.0452748	0.0452748	169	control
PE(O-20:1/18:2) and/or PE(P-20:0/18:2)	-0.0451292	0.0451292	170	control
PC(O-22:0/18:2)	-0.0449533	0.0449533	171	control
PC(16:0/18:1)_1	0.0445013	0.0445013	172	tbi
Tetradecenoylcarnitine CAR(14:1)	-0.0442055	0.0442055	173	control
TG(58:9)	0.0440802	0.0440802	174	tbi
Cer(d16:1/24:0)	-0.0440406	0.0440406	175	control
SM(d17:1/24:1)	-0.0438732	0.0438732	176	control
PC(O-16:0/15:0)	-0.043694	0.043694	177	control
Stearoylcarnitine CAR(18:0)	-0.0434975	0.0434975	178	control
TG(52:2)	0.0434603	0.0434603	179	tbi
Sphingosine-1-phosphate	-0.0433749	0.0433749	180	control
TG(50:1)	0.0433263	0.0433263	181	tbi
TG(49:3)	-0.0433221	0.0433221	182	control
SM(d18:2/24:1)	-0.0428353	0.0428353	183	control
LPI(22:5/0:0)	0.0428347	0.0428347	184	tbi
PC(O-24:1/20:3) and/or PC(P-24:0/20:3)	-0.0426351	0.0426351	185	control
SM(d19:1/24:1)	-0.0426189	0.0426189	186	control
Palmitoylcarnitine CAR(16:0)	-0.0426187	0.0426187	187	control
TG(51:4)	-0.0425105	0.0425105	188	control
PC(18:0/18:1)	0.0423566	0.0423566	189	tbi
Cer(d18:2/24:0)	-0.0418171	0.0418171	190	control
PC(O-22:0/20:3)	-0.0414778	0.0414778	191	control
TG(54:1)	0.0413463	0.0413463	192	tbi
PC(18:2/20:4)	-0.0412861	0.0412861	193	control
Hydroxydecanoylcarnitine CAR(10:0-OH)	-0.0398935	0.0398935	194	control
Cer(d18:2/22:0)	-0.0397965	0.0397965	195	control
HexCer(d18:1/20:0)	-0.0396784	0.0396784	196	control
Tetradecanoylcarnitine CAR(14:0)	-0.0393476	0.0393476	197	control
TG(48:3)	-0.0392589	0.0392589	198	control
TG(52:6)_3	-0.0382419	0.0382419	199	control
PC(O-16:1/22:6) and/or PC(P-16:0/22:6)	-0.0381306	0.0381306	200	control
PC(16:0/18:3)	-0.0380858	0.0380858	201	control
LPE(16:0/0:0)	-0.037572	0.037572	202	control
PC(16:0/20:5)	0.03724	0.03724	203	tbi
TG(54:4)	0.0371222	0.0371222	204	tbi
PC(O-16:0/22:5)	-0.0369852	0.0369852	205	control
Hydroxytetradecanoylcarnitine CAR(14:0-OH)	-0.0368555	0.0368555	206	control
SM(d30:1); SM(d16:1/14:0) | SM(d18:1/12:0)	-0.0360567	0.0360567	207	control
Oleoylcarnitine CAR(18:1)	-0.0357554	0.0357554	208	control
Cer(d19:1/24:0)	-0.0355534	0.0355534	209	control
LacCer(d18:1/24:1)	-0.0347252	0.0347252	210	control
Cer(d16:1/22:0)	-0.0347067	0.0347067	211	control
Carboxyheptadecanoylcarnitine CAR(18:0-DC)	0.0346009	0.0346009	212	tbi
LPI(0:0/18:1)	0.0344172	0.0344172	213	tbi
Cer(d18:1/25:0)	-0.0343255	0.0343255	214	control
DG(18:0/18:1)	0.0342211	0.0342211	215	tbi
PE(18:0/22:4)	0.0340932	0.0340932	216	tbi
LPE(18:0/0:0)	-0.0339545	0.0339545	217	control
LPC(0:0/20:5)	-0.0339302	0.0339302	218	control
Cer(d18:1/24:1)	0.0338203	0.0338203	219	tbi
Tetradecadienoylcarnitine CAR(14:2)	-0.0337831	0.0337831	220	control
LPC(20:5/0:0)	-0.0337326	0.0337326	221	control
Arachidic acid FA(20:0)	-0.0336333	0.0336333	222	control
TG(55:2)	0.0335334	0.0335334	223	tbi
Zeta-carotene	-0.0335126	0.0335126	224	control
LPE(0:0/22:6)	-0.0333376	0.0333376	225	control
LPE(0:0/18:0)	-0.0331311	0.0331311	226	control
Alpha-carotene | Beta-carotene	-0.0330629	0.0330629	227	control
LPI(18:1/0:0)	0.032911	0.032911	228	tbi
Eicoseneoylcarnitine CAR(20:1)	-0.0323146	0.0323146	229	control
TG(53:5)	-0.0321269	0.0321269	230	control
PC(16:0/16:0)	0.0321105	0.0321105	231	tbi
SM(d18:1/20:0)	-0.0321097	0.0321097	232	control
PC(O-24:1/20:4) and/or PC(P-24:0/20:4)	-0.0319126	0.0319126	233	control
TG(56:7)_3	0.0313628	0.0313628	234	tbi
SM(d35:1); SM(d17:1/18:0) | SM(d18:1/17:0)	-0.0313056	0.0313056	235	control
TG(52:6)_1	-0.0312854	0.0312854	236	control
SM(d17:1/16:0)	-0.0309566	0.0309566	237	control
MG(16:0)	0.0308734	0.0308734	238	tbi
TG(52:4)_2	-0.0306771	0.0306771	239	control
PC(18:0/18:0)	-0.0306611	0.0306611	240	control
Cer(d18:1/20:0)	0.0305281	0.0305281	241	tbi
PC(18:0/22:5)	0.030303	0.030303	242	tbi
Lignoceric acid FA(24:0)	-0.0299279	0.0299279	243	control
PC(32:1); PC(14:0/18:1) | PC(16:0/16:1)	0.0295898	0.0295898	244	tbi
DG(36:2); DG(18:1/18:1) | DG(18:0/18:2)	0.0294421	0.0294421	245	tbi
HexCer(d18:1/23:0)	-0.0294097	0.0294097	246	control
TG(50:2)	0.0293498	0.0293498	247	tbi
LPI(18:2/0:0)	0.0286944	0.0286944	248	tbi
PC(O-24:0/18:2)	-0.0284423	0.0284423	249	control
Eicosapentaenoic acid FA(20:5)	-0.0283157	0.0283157	250	control
LPI(22:6/0:0)	0.0281985	0.0281985	251	tbi
SM(d16:1/20:0)	-0.0281869	0.0281869	252	control
Cer(d18:1/26:0)	-0.027954	0.027954	253	control
Cer(t18:0/24:1)	-0.0271722	0.0271722	254	control
TG(53:1)	0.0270861	0.0270861	255	tbi
PC(O-16:0/14:0)	-0.0270473	0.0270473	256	control
Tetracosanoylcarnitine CAR(24:0)	-0.026961	0.026961	257	control
Anhydrolutein I	-0.0268591	0.0268591	258	control
PC(O-18:1/18:1) and/or PC(P-18:0/18:1)	0.026334	0.026334	259	tbi
LPI(0:0/18:2)	0.0258953	0.0258953	260	tbi
Hexadecenoylcarnitine CAR(16:1)_1	-0.0258436	0.0258436	261	control
TG(54:7)_1	0.0257035	0.0257035	262	tbi
LPI(16:0/0:0)	0.0253606	0.0253606	263	tbi
HexCer(d18:1/22:0)	-0.0253203	0.0253203	264	control
Cholesterol Sulfate	-0.0246042	0.0246042	265	control
PC(18:0/20:3)	-0.0245595	0.0245595	266	control
PC(16:1/18:2)	-0.0245169	0.0245169	267	control
PC(18:1/22:6)	-0.0244438	0.0244438	268	control
Tetracosenoic acid FA(24:1)	-0.0238092	0.0238092	269	control
PC(O-18:0/22:4)	-0.023761	0.023761	270	control
TG(47:1)	-0.023703	0.023703	271	control
LacCer(d18:1/16:0)	-0.0236675	0.0236675	272	control
Carboxyheptadecenoylcarnitine CAR(18:1-DC)	0.0235573	0.0235573	273	tbi
PC(20:3/20:4)	0.0233735	0.0233735	274	tbi
SM(d19:1/16:0)	-0.0233521	0.0233521	275	control
PC(16:0/22:4)	-0.023321	0.023321	276	control
PC(18:1/20:3)	-0.023312	0.023312	277	control
PC(16:0/20:3)	-0.0230939	0.0230939	278	control
PC(16:0/20:4)_2	-0.0230127	0.0230127	279	control
PC(O-18:0/16:0)	-0.0229531	0.0229531	280	control
TG(54:6)_1	0.0228869	0.0228869	281	tbi
TG(50:4)	-0.022775	0.022775	282	control
Cer(d41:1); Cer(d18:1/23:0) | Cer(d17:1/24:0)	-0.022708	0.022708	283	control
DG(36:4)_1; DG(18:2/18:2) | DG(18:1/18:3)	-0.0226714	0.0226714	284	control
TG(44:1)	0.0218639	0.0218639	285	tbi
HexCer(d18:1/16:0)	0.0213774	0.0213774	286	tbi
TG(52:3)	0.0213568	0.0213568	287	tbi
TG(53:2)	0.0207628	0.0207628	288	tbi
TG(51:3)	-0.0207593	0.0207593	289	control
PC(18:0/22:6)	0.0207094	0.0207094	290	tbi
TG(49:2)	-0.0207031	0.0207031	291	control
DG(32:1)	-0.020555	0.020555	292	control
TG(52:5)_3	-0.0204635	0.0204635	293	control
DG(16:0/16:0)	0.0201683	0.0201683	294	tbi
PC(40:3)	-0.0201443	0.0201443	295	control
Bilirubin	0.0200826	0.0200826	296	tbi
TG(55:4)	0.0200109	0.0200109	297	tbi
Octanoylcarnitine CAR(8:0)	0.0190646	0.0190646	298	tbi
Cer(d19:1/22:0)	-0.0190568	0.0190568	299	control
Decanoylcarnitine CAR(10:0)	0.0190051	0.0190051	300	tbi
LPI(20:4/0:0)	0.0188958	0.0188958	301	tbi
SM(d18:1/24:1)	-0.0185943	0.0185943	302	control
TG(53:4)	-0.0183985	0.0183985	303	control
PC(18:1/18:2)	0.0182623	0.0182623	304	tbi
Cerotic acid FA(26:0)	-0.0178789	0.0178789	305	control
TG(48:0)	0.017545	0.017545	306	tbi
PC(16:1/20:4)	-0.0174904	0.0174904	307	control
PC(16:0/20:4)_1	-0.0173749	0.0173749	308	control
PC(16:0/17:0)	-0.0173482	0.0173482	309	control
SM(d18:2/18:0)	-0.0171944	0.0171944	310	control
Cer(d18:1/24:0)	-0.0171394	0.0171394	311	control
LPC(O-26:1/0:0)	-0.0170493	0.0170493	312	control
SM(d19:1/18:0)	0.0169811	0.0169811	313	tbi
TG(44:0)	-0.0169041	0.0169041	314	control
Tetracosenoylcarnitine CAR(24:1)	-0.0168622	0.0168622	315	control
LPG(18:2/0:0)	-0.0168112	0.0168112	316	control
PC(16:0/22:6)	0.0165555	0.0165555	317	tbi
SM(d18:0/16:0)	-0.0165218	0.0165218	318	control
PC(O-16:0/16:0)	-0.0162932	0.0162932	319	control
LPC(O-24:0/0:0)	-0.0161277	0.0161277	320	control
TG(52:5)_1	-0.0157445	0.0157445	321	control
Lauroylcarnitine CAR(12:0)	-0.0157238	0.0157238	322	control
HexCer(d18:1/24:0)	-0.0156322	0.0156322	323	control
SM(d16:1/24:1)	-0.0156101	0.0156101	324	control
DG(16:0/18:1)	0.0155533	0.0155533	325	tbi
SM(d18:2/16:0)_1	-0.015119	0.015119	326	control
SM(d18:2/16:0)_2	-0.015119	0.015119	326	control
Decadienoylcarnitine CAR(10:2)	-0.0151175	0.0151175	328	control
LPI(0:0/18:0)	-0.0150221	0.0150221	329	control
SM(d18:1/16:0)	-0.0149964	0.0149964	330	control
TG(48:2)	-0.0147782	0.0147782	331	control
TG(56:7)_2	0.0139426	0.0139426	332	tbi
TG(56:6)_2	0.0138309	0.0138309	333	tbi
PC(16:0/18:2)	0.0135453	0.0135453	334	tbi
PE(O-16:1/22:6) and/or PE(P-16:0/22:6)	-0.0133583	0.0133583	335	control
SM(d18:1/18:0)	0.0129192	0.0129192	336	tbi
DG(34:2)	0.0120371	0.0120371	337	tbi
LPG(18:0/0:0)	-0.0119546	0.0119546	338	control
LacCer(d18:1/24:0)	-0.0118241	0.0118241	339	control
PC(16:0/20:4)_3	-0.011472	0.011472	340	control
TG(46:2)	0.0108186	0.0108186	341	tbi
Cer(d16:1/24:1)	0.0106944	0.0106944	342	tbi
TG(56:6)_1	0.0104799	0.0104799	343	tbi
TG(54:7)_2	-0.0102434	0.0102434	344	control
Octenoylcarnitine CAR(8:1)	0.0100748	0.0100748	345	tbi
Hexacosenoylcarnitine CAR(26:1)	0.00935222	0.00935222	346	tbi
TG(46:1)	-0.00910412	0.00910412	347	control
DG(18:0/16:0)	0.00876049	0.00876049	348	tbi
PC(18:0/18:2)	0.00841228	0.00841228	349	tbi
PE(O-18:1/22:6) and/or PE(P-18:0/22:6)	-0.0082796	0.0082796	350	control
PC(O-24:0/20:4)	-0.00806701	0.00806701	351	control
SM(d32:1); SM(d16:1/16:0) | SM(d18:1/14:0)	-0.00798651	0.00798651	352	control
TG(52:4)_1	-0.00791498	0.00791498	353	control
PE(O-18:1/18:1) and/or PE(P-18:0/18:1)	0.00773658	0.00773658	354	tbi
Cer(d18:1/16:0)	0.00769854	0.00769854	355	tbi
DG(18:2/18:1)	-0.00769745	0.00769745	356	control
TG(54:5)_1	0.0075153	0.0075153	357	tbi
TG(54:5)_2	0.00735526	0.00735526	358	tbi
TG(51:2)	0.00722888	0.00722888	359	tbi
PC(18:1/20:4)	-0.00697468	0.00697468	360	control
Cer(d18:1/22:0)	0.0068778	0.0068778	361	tbi
Cer(d42:3); Cer(d18:2/24:1)| Cer(d18:1/24:2)	-0.0068293	0.0068293	362	control
PE(O-18:1/18:1) and/or PE(P-18:0/18:1)	-0.00678352	0.00678352	363	control
TG(46:0)	-0.00674274	0.00674274	364	control
Cer(d18:0/22:0)	-0.00668142	0.00668142	365	control
PC(O-26:1/20:4) and/or PC(P-26:0/20:4)	-0.00634174	0.00634174	366	control
NAPE(O-18:1/18:1/16:0) and/or NAPE(P-18:0/18:1/16:0)	-0.00595971	0.00595971	367	control
TG(48:1)	0.00592398	0.00592398	368	tbi
PC(34:0); (18:0/16:0) | PC(16:0/18:0)	-0.00586981	0.00586981	369	control
PC(18:0/22:4)	-0.00540836	0.00540836	370	control
Dodecenoylcarnitine CAR(12:1)_1	0.00513405	0.00513405	371	tbi
Decenoylcarnitine CAR(10:1)	0.00485356	0.00485356	372	tbi
TG(49:1)	-0.00473715	0.00473715	373	control
TG(50:3)	-0.00449387	0.00449387	374	control
PC(O-24:1/18:1) and/or PC(P-24:0/18:1)	-0.00425387	0.00425387	375	control
Cholesterol	-0.00401338	0.00401338	376	control
Cer(d18:2/18:0)	0.00320221	0.00320221	377	tbi
TG(56:7)_1	0.00301998	0.00301998	378	tbi
TG(53:3)	0.00262771	0.00262771	379	tbi
TG(52:4)_3	-0.00230032	0.00230032	380	control
Hexacosanoylcarnitine CAR(26:0)	-0.00212972	0.00212972	381	control
Cer(d16:1/20:0)	0.00209201	0.00209201	382	tbi
Cer(d18:0/24:0)	-0.0013634	0.0013634	383	control
TG(56:8)	0.000702149	0.000702149	384	tbi
PC(18:0/20:4)	-0.00028195	0.00028195	385	control
TG(54:6)_2	0.000174899	0.000174899	386	tbi
PC(33:1); PC(15:0/18:1) | PC(16:0/17:1)	6.8932e-05	6.8932e-05	387	tbi

## Sheet: Validation C0 - TBI0
lipid	predicitive loading (p1)	predicitve loading (p1) (absolute)	loading rank	direction
PE(18:0/22:5)	0.140472	0.140472	1	tbi
PE(16:0/18:2)	0.137221	0.137221	2	tbi
SM(d16:1/24:1)	-0.134553	0.134553	3	control
LPC(20:1/0:0)	-0.133731	0.133731	4	control
LPI(0:0/18:0)	0.126247	0.126247	5	tbi
SM(d18:0/16:0)	-0.122771	0.122771	6	control
CE(18:1)	0.119603	0.119603	7	tbi
LPC(22:5/0:0)_2	0.118038	0.118038	8	tbi
LPC(0:0/20:5)	0.11761	0.11761	9	tbi
Hydroxydodecanoylcarnitine CAR(12:0-OH)	0.109805	0.109805	10	tbi
SM(d17:1/16:0)	-0.107845	0.107845	11	control
LPC(22:6/0:0)	0.103552	0.103552	12	tbi
LPC(0:0/20:3)	0.103536	0.103536	13	tbi
PC(O-24:1/20:4) and/or PC(P-24:0/20:4)	0.0995232	0.0995232	14	tbi
TG(56:6)_2	0.0989201	0.0989201	15	tbi
Lauroylcarnitine CAR(12:0)	0.0989055	0.0989055	16	tbi
TG(48:2)	-0.0979094	0.0979094	17	control
SulfoHexCer(d18:2/24:1)	-0.0959785	0.0959785	18	control
Eicosatetraenoic acid FA(20:4)	0.0952662	0.0952662	19	tbi
Lignoceric acid FA(24:0)	0.0947243	0.0947243	20	tbi
Linoleoylcarnitine CAR(18:2)	-0.0937157	0.0937157	21	control
Hexacosanoylcarnitine CAR(26:0)	0.0926788	0.0926788	22	tbi
LPC(0:0/18:1)	0.0926671	0.0926671	23	tbi
Cer(d18:1/25:0)	0.0920358	0.0920358	24	tbi
LPE(0:0/20:4)	0.0917579	0.0917579	25	tbi
LacCer(d42:3)	0.0913118	0.0913118	26	tbi
Carboxyheptadecanoylcarnitine CAR(18:0-DC)	0.0913097	0.0913097	27	tbi
SulfoHexCer(d18:1/24:1)	-0.0897258	0.0897258	28	control
LPC(18:1/0:0)_2	-0.0894789	0.0894789	29	control
Cer(d18:1/26:1)	0.0893103	0.0893103	30	tbi
Eicosapentaenoic acid FA(20:5)	0.0888852	0.0888852	31	tbi
SM(d18:1/16:0)	-0.0888577	0.0888577	32	control
SulfoHexCer(d18:1/24:1(OH))	-0.0886567	0.0886567	33	control
SM(d18:2/24:1)	-0.0885608	0.0885608	34	control
PE(O-20:1/18:2) and/or PE(P-20:0/18:2)	-0.0880571	0.0880571	35	control
LPC(O-24:0/0:0)	-0.0874395	0.0874395	36	control
Cer(d18:2/24:0)	-0.0871024	0.0871024	37	control
TG(54:1)	0.084245	0.084245	38	tbi
TG(48:1)	-0.0838754	0.0838754	39	control
LacCer(d18:1/24:1)	0.0832674	0.0832674	40	tbi
TG(55:4)	0.0828674	0.0828674	41	tbi
PE(O-16:1/18:2) and/or PE(P-16:0/18:2)	0.0828178	0.0828178	42	tbi
LacCer(d18:1/16:0)	0.0824565	0.0824565	43	tbi
PC(16:0/20:3)	0.0823694	0.0823694	44	tbi
TG(56:6)_1	0.0804617	0.0804617	45	tbi
TG(52:5)_1	0.0796256	0.0796256	46	tbi
Bilirubin	0.0793095	0.0793095	47	tbi
LacCer(d18:1/24:0)	0.0771395	0.0771395	48	tbi
LPC(O-16:0/0:0)	-0.0768309	0.0768309	49	control
LPC(0:0/22:6)	-0.0760876	0.0760876	50	control
Eicosatrienoic acid FA(20:3)	0.0755344	0.0755344	51	tbi
TG(55:2)	0.0753136	0.0753136	52	tbi
Carboxyheptadecenoylcarnitine CAR(18:1-DC)	0.0752615	0.0752615	53	tbi
SulfoHexCer(d18:2/22:0(OH))	-0.0751472	0.0751472	54	control
TG(53:2)	0.0750534	0.0750534	55	tbi
Cholesterol Sulfate	0.0740072	0.0740072	56	tbi
LPE(16:0/0:0)	-0.073606	0.073606	57	control
Tetradecanoylcarnitine CAR(14:0)	-0.0733377	0.0733377	58	control
PE(18:0/20:3)	-0.0729402	0.0729402	59	control
SulfoHexCer(d18:1/24:0(OH))	-0.0727	0.0727	60	control
Octadecatrienoylcarnitine CAR(18:3)_1	-0.0726936	0.0726936	61	control
Cer(d19:1/24:0)	-0.0721673	0.0721673	62	control
TG(56:3)	0.0719384	0.0719384	63	tbi
Palmitoleic acid FA(16:1)	0.071812	0.071812	64	tbi
Hexadecenoylcarnitine CAR(16:1)_1	0.0712331	0.0712331	65	tbi
TG(54:6)_1	0.0707608	0.0707608	66	tbi
PC(O-24:2/20:4) and/or PC(P-24:1/20:4)	0.0704881	0.0704881	67	tbi
PC(O-24:1/22:4) and/or PC(P-24:0/22:4)	0.0703611	0.0703611	68	tbi
Sulfo2HexCer(d34:1)	-0.0694226	0.0694226	69	control
PC(32:1); PC(14:0/18:1) | PC(16:0/16:1)	-0.0692854	0.0692854	70	control
Tetracosenoic acid FA(24:1)	-0.0691317	0.0691317	71	control
SulfoHexCer(d18:2/16:0(OH))	-0.0676863	0.0676863	72	control
HexCer(d18:1/24:0)	-0.0672485	0.0672485	73	control
TG(52:5)_2	0.0668921	0.0668921	74	tbi
HydroxyPalmitic acid FA(16:0(OH))	0.0663271	0.0663271	75	tbi
PC(O-22:0/20:3)	0.0659578	0.0659578	76	tbi
Sulfo2HexCer(d42:1)	-0.0654707	0.0654707	77	control
Hexadecadienoic acid FA(16:2)	0.0654138	0.0654138	78	tbi
LPC(0:0/14:0)	-0.0653984	0.0653984	79	control
HexCer(d18:1/16:0)	-0.0651288	0.0651288	80	control
TG(53:4)	0.0648909	0.0648909	81	tbi
PC(14:0/20:4)	-0.0648223	0.0648223	82	control
SM(d16:1/23:0)	-0.0645466	0.0645466	83	control
LPC(0:0/20:4)	0.0642596	0.0642596	84	tbi
LPI(16:0/0:0)	-0.0640149	0.0640149	85	control
PE(O-18:1/18:2) and/or PE(P-18:0/18:2)	-0.0639299	0.0639299	86	control
Cer(d16:1/24:1)	0.0631243	0.0631243	87	tbi
TG(58:7)_1	-0.0629916	0.0629916	88	control
HexCer(d18:1/23:0)	-0.0625553	0.0625553	89	control
Beta-cryptoxanthin	-0.0625517	0.0625517	90	control
NA	0.0624293	0.0624293	91	tbi
Lauric acid FA(12:0)	0.0618855	0.0618855	92	tbi
Eicoseneoylcarnitine CAR(20:1)	0.0617393	0.0617393	93	tbi
Oleic acid FA(18:1)	0.0614456	0.0614456	94	tbi
LPC(17:0/0:0)	-0.0608618	0.0608618	95	control
Hexadecenoylcarnitine CAR(16:1)_2	0.0605713	0.0605713	96	tbi
PE(O-16:1/20:4) and/or PE(P-16:0/20:4)	0.060508	0.060508	97	tbi
Cer(d16:1/20:0)	0.0603612	0.0603612	98	tbi
PC(18:1/18:2)	-0.0602537	0.0602537	99	control
SulfoHexCer(d18:2/22:0)	-0.0595482	0.0595482	100	control
PE(O-18:1/18:1) and/or PE(P-18:0/18:1)	0.0593069	0.0593069	101	tbi
Cer(d18:1/18:0)	0.0591882	0.0591882	102	tbi
LPC(16:1/0:0)	0.0587007	0.0587007	103	tbi
LPC(0:0/18:2)	0.0583127	0.0583127	104	tbi
LPC(P-18:0/0:0)	-0.0581356	0.0581356	105	control
PE(O-18:1/22:4) and/or PE(P-18:0/22:4)	-0.0578385	0.0578385	106	control
Cer(d16:1/22:0)	0.0578249	0.0578249	107	tbi
PC(16:0/20:4)_2	-0.0569991	0.0569991	108	control
PE(18:0/22:4)	0.0564231	0.0564231	109	tbi
TG(53:5)	0.0563948	0.0563948	110	tbi
Tetradecenoylcarnitine CAR(14:1)	-0.0562227	0.0562227	111	control
Eicosatrienoylcarnitine CAR(20:3)	0.0560402	0.0560402	112	tbi
SM(d19:1/18:0)	-0.0560205	0.0560205	113	control
LPE(0:0/18:1)	-0.0559377	0.0559377	114	control
Cer(d19:1/22:0)	-0.0556034	0.0556034	115	control
TG(54:7)_2	0.0555912	0.0555912	116	tbi
TG(47:1)	-0.0548963	0.0548963	117	control
Octadecatrienoic acid FA(18:3)_2	0.0546307	0.0546307	118	tbi
Hexadecadienoylcarnitine CAR(16:2)	0.0544699	0.0544699	119	tbi
TG(52:2)	-0.0543396	0.0543396	120	control
LPC(18:0/0:0)	-0.0537014	0.0537014	121	control
TG(48:0)	-0.052988	0.052988	122	control
PC(16:0/18:1)_2	0.0528277	0.0528277	123	tbi
SM(d18:2/16:0)_1	-0.0527428	0.0527428	124	control
Capric acid FA(10:0)	0.0520741	0.0520741	125	tbi
PC(O-24:1/22:5) and/or PC(P-24:0/22:5)	0.0514279	0.0514279	126	tbi
SM(d19:1/24:1)	-0.0511933	0.0511933	127	control
PC(O-16:0/22:5)	0.0511449	0.0511449	128	tbi
TG(46:1)	-0.0508119	0.0508119	129	control
LPC(P-16:0/0:0)	-0.0507588	0.0507588	130	control
Cer(d18:1/26:0)	0.0507333	0.0507333	131	tbi
SulfoHexCer(d18:1/16:0(OH))	0.0502943	0.0502943	132	tbi
LPC(17:1/0:0)	-0.0500972	0.0500972	133	control
TG(54:6)_2	-0.0499463	0.0499463	134	control
Cerotic acid FA(26:0)	0.0497689	0.0497689	135	tbi
PE(O-18:1/18:1) and/or PE(P-18:0/18:1)	-0.0497235	0.0497235	136	control
Cer(d16:1/24:0)	0.0494099	0.0494099	137	tbi
TG(46:2)	-0.0488237	0.0488237	138	control
Stearoylcarnitine CAR(18:0)	0.0486992	0.0486992	139	tbi
PC(18:0/22:5)	-0.0485299	0.0485299	140	control
Octadecatrienoylcarnitine CAR(18:3)_2	-0.048381	0.048381	141	control
TG(52:5)_3	0.0482494	0.0482494	142	tbi
LPC(14:0/0:0)	-0.0481291	0.0481291	143	control
HexCer(d18:1/22:0)	-0.0480681	0.0480681	144	control
Cer(d18:2/18:0)	0.0480271	0.0480271	145	tbi
PE(18:0/22:6)	0.0478512	0.0478512	146	tbi
Alpha-carotene | Beta-carotene	0.0478345	0.0478345	147	tbi
PC(O-16:1/18:2) and/or PC(P-16:0/18:2)	0.0475177	0.0475177	148	tbi
Heptadecenoic acid FA(17:1)	0.0474906	0.0474906	149	tbi
PC(16:0/16:0)	-0.0473136	0.0473136	150	control
Sulfo2HexCer(d42:2)	-0.0471343	0.0471343	151	control
LPI(18:2/0:0)	-0.0470676	0.0470676	152	control
Docosahexaenoic FA(22:6)	0.0465847	0.0465847	153	tbi
DG(18:2/18:1)	0.0463236	0.0463236	154	tbi
PE(O-18:1/20:4) and/or PE(P-18:0/20:4)	0.0457533	0.0457533	155	tbi
LPC(20:3/0:0)_1	-0.0450601	0.0450601	156	control
PC(O-16:0/20:3)	0.0450432	0.0450432	157	tbi
PC(O-18:0/22:4)	0.044927	0.044927	158	tbi
Sulfo2HexCer(d40:1)	-0.0445164	0.0445164	159	control
SM(d35:1); SM(d17:1/18:0) | SM(d18:1/17:0)	-0.0444785	0.0444785	160	control
PC(18:0/22:6)	-0.0444479	0.0444479	161	control
LPC(0:0/15:0)	-0.0442106	0.0442106	162	control
TG(51:2)	0.0441992	0.0441992	163	tbi
Hexacosenoylcarnitine CAR(26:1)	0.0441627	0.0441627	164	tbi
PC(O-22:1/20:4) and/or PC(P-22:0/20:4)	0.0439031	0.0439031	165	tbi
HexCer(d18:1/20:0)	-0.0436648	0.0436648	166	control
PC(20:3/20:4)	-0.0434415	0.0434415	167	control
Stearic acid FA(18:0)	-0.0426579	0.0426579	168	control
TG(54:7)_1	0.0423315	0.0423315	169	tbi
Cer(d18:2/22:0)	-0.0421148	0.0421148	170	control
TG(54:4)	-0.0420471	0.0420471	171	control
LPC(18:3/0:0)_1	-0.0416653	0.0416653	172	control
LPC(O-18:1/0:0)_2	-0.0411718	0.0411718	173	control
Decenoylcarnitine CAR(10:1)	0.0409694	0.0409694	174	tbi
LPC(15:0/0:0)	-0.0409238	0.0409238	175	control
SM(d18:1/24:1)	-0.04086	0.04086	176	control
TG(54:5)_2	-0.0406855	0.0406855	177	control
SM(d18:2/22:0)	0.0406545	0.0406545	178	tbi
Arachidyl carnitine CAR(20:0)	0.0405072	0.0405072	179	tbi
LPC(20:3/0:0)_2	-0.0404229	0.0404229	180	control
TG(52:6)_3	0.0400753	0.0400753	181	tbi
Anhydrolutein I	0.0395773	0.0395773	182	tbi
LPI(0:0/18:2)	0.039546	0.039546	183	tbi
LPE(20:4/0:0)	-0.0389959	0.0389959	184	control
PC(O-24:2/18:2) and/or PC(P-24:1/18:2)	0.0388756	0.0388756	185	tbi
PC(O-18:1/18:1) and/or PC(P-18:0/18:1)	0.0382658	0.0382658	186	tbi
PE(16:0/20:4)	0.0381925	0.0381925	187	tbi
LPE(0:0/22:6)	0.0376394	0.0376394	188	tbi
PE(16:0/18:1)	-0.0370334	0.0370334	189	control
TG(44:1)	-0.0368859	0.0368859	190	control
SulfoHexCer(d18:1/20:0(OH))	0.0368289	0.0368289	191	tbi
TG(52:6)_2	0.0364563	0.0364563	192	tbi
PC(O-16:1/22:6) and/or PC(P-16:0/22:6)	0.0362399	0.0362399	193	tbi
PC(28:0); PC(14:0/14:0) | PC(16:0/12:0)	-0.0361909	0.0361909	194	control
LPE(P-18:0/0:0)	-0.0360214	0.0360214	195	control
DG(34:2)	-0.0357479	0.0357479	196	control
PC(O-16:0/15:0)	0.0355578	0.0355578	197	tbi
Decadienoylcarnitine CAR(10:2)	0.035356	0.035356	198	tbi
Eicosenoic acid FA(20:1)	0.0353553	0.0353553	199	tbi
TG(52:4)_2	-0.0351812	0.0351812	200	control
TG(52:6)_1	0.0349673	0.0349673	201	tbi
PC(O-16:0/16:0)	0.0348963	0.0348963	202	tbi
LPI(0:0/18:1)	-0.0346991	0.0346991	203	control
PC(18:0/20:4)	-0.0346611	0.0346611	204	control
PC(16:1/20:4)	-0.0346013	0.0346013	205	control
SM(d19:1/16:0)	-0.0344251	0.0344251	206	control
TG(51:3)	0.0343703	0.0343703	207	tbi
Palmitic acid FA(16:0)	-0.0342488	0.0342488	208	control
SM(d18:1/24:0)	-0.0340204	0.0340204	209	control
Cer(d18:0/22:0)	0.0339609	0.0339609	210	tbi
LPE(0:0/18:2)	-0.0338123	0.0338123	211	control
LPC(18:3/0:0)_2	-0.0333737	0.0333737	212	control
LPC(22:4/0:0)	0.0333317	0.0333317	213	tbi
LPC(18:1/0:0)_1	-0.0333114	0.0333114	214	control
LPC(0:0/16:1)	-0.0332368	0.0332368	215	control
Cer(d18:1/24:0)	-0.0331546	0.0331546	216	control
TG(50:2)	0.0331259	0.0331259	217	tbi
PC(16:0/20:4)_3	0.0325778	0.0325778	218	tbi
PC(16:0/18:1)_1	-0.0324627	0.0324627	219	control
PC(O-18:0/16:0)	0.0323565	0.0323565	220	tbi
LPI(20:4/0:0)	0.0323379	0.0323379	221	tbi
PE(18:0/18:2)	0.0322892	0.0322892	222	tbi
SulfoHexCer(d18:2/24:0(OH))	-0.0321016	0.0321016	223	control
LPC(20:4/0:0)	0.0320973	0.0320973	224	tbi
Tetradecadienoylcarnitine CAR(14:2)	-0.032005	0.032005	225	control
TG(50:3)	0.0317025	0.0317025	226	tbi
Decanoylcarnitine CAR(10:0)	0.031456	0.031456	227	tbi
DG(32:1)	-0.031452	0.031452	228	control
Hydroxypalmitoleoylcarnitine CAR(16:1-OH)	-0.0314316	0.0314316	229	control
Zeaxanthin	0.0313052	0.0313052	230	tbi
PC(O-26:1/20:4) and/or PC(P-26:0/20:4)	-0.0312198	0.0312198	231	control
TG(48:3)	-0.0308651	0.0308651	232	control
TG(44:2)	-0.0306898	0.0306898	233	control
PC(O-24:0/18:2)	0.0306808	0.0306808	234	tbi
Palmitoylcarnitine CAR(16:0)	-0.0300766	0.0300766	235	control
LPC(O-26:1/0:0)	-0.0299931	0.0299931	236	control
PC(O-18:0/20:3)	0.0297234	0.0297234	237	tbi
LPC(24:0/0:0)	-0.029598	0.029598	238	control
PC(O-18:1/22:6) and/or PC(P-18:0/22:6)	0.0292759	0.0292759	239	tbi
LPE(0:0/18:0)	-0.029043	0.029043	240	control
PC(18:0/18:0)	-0.0289132	0.0289132	241	control
PC(16:0/22:6)	-0.0289029	0.0289029	242	control
TG(53:3)	-0.0282718	0.0282718	243	control
LPC(20:5/0:0)	0.0278893	0.0278893	244	tbi
DG(16:0/16:0)	-0.0277844	0.0277844	245	control
TG(50:1)	0.027537	0.027537	246	tbi
PC(18:1/20:4)	-0.0273578	0.0273578	247	control
SM(d30:1); SM(d16:1/14:0) | SM(d18:1/12:0)	-0.0273135	0.0273135	248	control
Docosapentaenoic acid FA(22:5)_1	0.0271542	0.0271542	249	tbi
LPI(16:1/0:0)	0.0271475	0.0271475	250	tbi
Cer(d18:1/20:0)	0.026988	0.026988	251	tbi
Sphingosine-1-phosphate	-0.0262095	0.0262095	252	control
PC(18:0/22:4)	-0.0260626	0.0260626	253	control
Tetracosanoylcarnitine CAR(24:0)	-0.0260134	0.0260134	254	control
LPE(22:6/0:0)	-0.0257526	0.0257526	255	control
PC(14:0/18:2)	-0.0257325	0.0257325	256	control
Cer(d41:1); Cer(d18:1/23:0) | Cer(d17:1/24:0)	0.0256164	0.0256164	257	tbi
Cer(d18:1/24:1)	0.0253355	0.0253355	258	tbi
PC(16:0/18:3)	0.0252464	0.0252464	259	tbi
SM(d18:1/22:0)	-0.0250643	0.0250643	260	control
PE(18:0/16:0)	0.0249927	0.0249927	261	tbi
PC(O-18:0/20:4)	0.0245867	0.0245867	262	tbi
SM(d16:1/22:0)	0.0245394	0.0245394	263	tbi
Cer(d18:0/24:0)	0.0243945	0.0243945	264	tbi
TG(52:3)	-0.0241294	0.0241294	265	control
SM(d18:2/14:0)	-0.0240905	0.0240905	266	control
SM(d17:1/24:1)	0.024046	0.024046	267	tbi
PE(36:1); PE(18:0/18:1) | PE(18:1/18:0)	-0.02392	0.02392	268	control
TG(52:1)	0.0238907	0.0238907	269	tbi
DG(18:0/18:1)	-0.0236689	0.0236689	270	control
PE(O-16:1/22:6) and/or PE(P-16:0/22:6)	-0.0234943	0.0234943	271	control
PC(16:0/18:2)	0.0231522	0.0231522	272	tbi
PE(O-20:1/20:4) and/or PE(P-20:0/20:4)	-0.023044	0.023044	273	control
PC(O-16:0/18:2)	0.0229055	0.0229055	274	tbi
TG(56:7)_2	0.0228925	0.0228925	275	tbi
PC(O-16:0/14:0)	0.022787	0.022787	276	tbi
Arachidonoylcarnitine CAR(20:4)	0.0227094	0.0227094	277	tbi
PC(34:0); (18:0/16:0) | PC(16:0/18:0)	-0.0224827	0.0224827	278	control
Zeta-carotene	0.0219663	0.0219663	279	tbi
PC(40:3)	-0.02178	0.02178	280	control
LPC(0:0/18:3)	-0.0217008	0.0217008	281	control
TG(50:4)	0.0216178	0.0216178	282	tbi
LPG(18:0/0:0)	0.0213975	0.0213975	283	tbi
LPC(22:5/0:0)_1	0.0212261	0.0212261	284	tbi
SM(d32:1); SM(d16:1/16:0) | SM(d18:1/14:0)	-0.0207178	0.0207178	285	control
LPC(16:0/0:0)	0.0205053	0.0205053	286	tbi
PC(O-24:0/20:4)	0.0204814	0.0204814	287	tbi
TG(54:3)	0.0201105	0.0201105	288	tbi
PC(O-22:0/18:2)	0.0197042	0.0197042	289	tbi
Arachidic acid FA(20:0)	-0.0195669	0.0195669	290	control
Eicosadienoylcarnitine CAR(20:2)	-0.0195528	0.0195528	291	control
LPI(18:1/0:0)	0.0192622	0.0192622	292	tbi
LPC(0:0/18:0)	-0.0190787	0.0190787	293	control
Oleoylcarnitine CAR(18:1)	-0.0190593	0.0190593	294	control
TG(46:0)	-0.0189991	0.0189991	295	control
Cer(d18:1/22:0)	-0.0189145	0.0189145	296	control
SM(d18:2/23:0)	-0.0185932	0.0185932	297	control
DG(16:0/18:1)	-0.0185109	0.0185109	298	control
DG(36:2); DG(18:1/18:1) | DG(18:0/18:2)	0.0180033	0.0180033	299	tbi
Delta-Tocopherol	-0.0178083	0.0178083	300	control
SM(d18:2/18:0)	-0.0171558	0.0171558	301	control
TG(52:4)_3	-0.016993	0.016993	302	control
TG(50:5)	0.0168584	0.0168584	303	tbi
TG(58:8)	-0.016116	0.016116	304	control
Hydroxytetradecanoylcarnitine CAR(14:0-OH)	-0.0160149	0.0160149	305	control
PE(O-18:2/18:2) and/or PE(P-18:1/18:2)	-0.0158828	0.0158828	306	control
TG(52:4)_1	-0.0157424	0.0157424	307	control
PC(18:0/18:1)	-0.0156692	0.0156692	308	control
PE(18:0/20:4)	-0.0155536	0.0155536	309	control
Myristic acid FA(14:0)	0.0155432	0.0155432	310	tbi
Docosatetraenoic acid FA(22:4)	-0.0154054	0.0154054	311	control
PC(16:0/17:0)	-0.0153117	0.0153117	312	control
TG(44:0)	0.0151318	0.0151318	313	tbi
SM(d18:2/16:0)_2	-0.0150422	0.0150422	314	control
SM(d18:1/20:0)	0.0146888	0.0146888	315	tbi
PC(O-24:1/18:1) and/or PC(P-24:0/18:1)	-0.0142836	0.0142836	316	control
Octanoylcarnitine CAR(8:0)	0.0142258	0.0142258	317	tbi
LPG(18:2/0:0)	-0.0142043	0.0142043	318	control
SM(d18:1/18:0)	0.0141638	0.0141638	319	tbi
Cer(d42:3); Cer(d18:2/24:1)| Cer(d18:1/24:2)	0.0138119	0.0138119	320	tbi
PC(15:0/18:2)	-0.0137106	0.0137106	321	control
Cholesterol	-0.013682	0.013682	322	control
SM(d18:1/20:1)	-0.0135865	0.0135865	323	control
TG(54:5)_1	0.0133789	0.0133789	324	tbi
TG(58:7)_2	0.0133626	0.0133626	325	tbi
LPC(O-18:1/0:0)_1	-0.0128556	0.0128556	326	control
Luteine	-0.0126944	0.0126944	327	control
Linoleic acid FA(18:2)	0.012612	0.012612	328	tbi
TG(53:1)	-0.0124375	0.0124375	329	control
PC(33:1); PC(15:0/18:1) | PC(16:0/17:1)	-0.0123069	0.0123069	330	control
LPI(22:6/0:0)	-0.0122455	0.0122455	331	control
PE(18:1/18:2)	0.0121847	0.0121847	332	tbi
LPC(19:0/0:0)	-0.0121156	0.0121156	333	control
PC(O-24:1/20:3) and/or PC(P-24:0/20:3)	-0.0119388	0.0119388	334	control
PC(14:0/22:6)	-0.0117519	0.0117519	335	control
PC(18:0/18:2)	-0.0117366	0.0117366	336	control
LPC(20:0/0:0)	-0.0116779	0.0116779	337	control
LPC(20:2/0:0)	-0.0115455	0.0115455	338	control
Tetracosenoylcarnitine CAR(24:1)	-0.0111352	0.0111352	339	control
PC(16:1/18:2)	0.0108147	0.0108147	340	tbi
Octadecatetraenoic acid FA(18:4)	0.0106911	0.0106911	341	tbi
PC(16:0/22:4)	-0.0106071	0.0106071	342	control
TG(51:4)	0.00995749	0.00995749	343	tbi
PE(O-18:2/20:4) and/or PE(P-18:1/20:4)	-0.00992405	0.00992405	344	control
LPE(18:2/0:0)	-0.00978521	0.00978521	345	control
NAPE(O-18:1/18:1/16:0) and/or NAPE(P-18:0/18:1/16:0)	0.009583	0.009583	346	tbi
Dodecenoylcarnitine CAR(12:1)_1	-0.00933081	0.00933081	347	control
Cer(d18:1/16:0)	0.00865494	0.00865494	348	tbi
TG(49:3)	0.00819276	0.00819276	349	tbi
TG(56:8)	0.00803586	0.00803586	350	tbi
Docosapentaenoic acid FA(22:5)_2	0.00788887	0.00788887	351	tbi
SM(d16:1/24:0)	0.00775067	0.00775067	352	tbi
Retinol	0.00698007	0.00698007	353	tbi
PC(18:0/20:3)	0.0066627	0.0066627	354	tbi
DG(18:0/16:0)	0.00648207	0.00648207	355	tbi
Octenoylcarnitine CAR(8:1)	-0.00586619	0.00586619	356	control
TG(49:1)	-0.0057135	0.0057135	357	control
Octadecatrienoic acid FA(18:3)_1	0.00569737	0.00569737	358	tbi
LPE(18:0/0:0)	0.00561159	0.00561159	359	tbi
TG(58:9)	0.00551826	0.00551826	360	tbi
PC(16:0/20:5)	0.00532308	0.00532308	361	tbi
TG(48:4)	0.00513888	0.00513888	362	tbi
PC(18:2/20:4)	0.0051317	0.0051317	363	tbi
PE(O-18:1/22:6) and/or PE(P-18:0/22:6)	0.00501882	0.00501882	364	tbi
PC(18:1/20:3)	-0.00497535	0.00497535	365	control
SM(d18:1/23:0)	0.00489548	0.00489548	366	tbi
TG(56:7)_3	0.00487437	0.00487437	367	tbi
PC(18:1/22:6)	0.00481954	0.00481954	368	tbi
Hydroxydecanoylcarnitine CAR(10:0-OH)	-0.00459515	0.00459515	369	control
LPC(O-24:1/0:0)	0.00446891	0.00446891	370	tbi
LPC(22:0/0:0)	0.00429944	0.00429944	371	tbi
LPC(O-20:0/0:0)	-0.00404457	0.00404457	372	control
LPC(O-18:0/0:0)	-0.00399504	0.00399504	373	control
PC(16:0/20:4)_1	0.00340446	0.00340446	374	tbi
LPI(22:5/0:0)	0.00326243	0.00326243	375	tbi
Eicosadienoic acid FA(20:2)	-0.00293974	0.00293974	376	control
Cer(t18:0/24:1)	0.00287325	0.00287325	377	tbi
PC(18:2/18:2)	-0.00272904	0.00272904	378	control
TG(56:7)_1	0.00244752	0.00244752	379	tbi
SM(d16:1/20:0)	-0.00205826	0.00205826	380	control
SulfoHexCer(d18:1/18:0(OH))	0.0019731	0.0019731	381	tbi
MG(16:0)	-0.0010463	0.0010463	382	control
LPC(0:0/16:0)	-0.000941643	0.000941643	383	control
DG(36:4)_1; DG(18:2/18:2) | DG(18:1/18:3)	-0.00084124	0.00084124	384	control
LPC(18:2/0:0)	-0.000579589	0.000579589	385	control
TG(49:2)	-0.000488458	0.000488458	386	control
TG(54:2)	-0.000172071	0.000172071	387	control

## Sheet: Validation C0 - TBI24
lipid	predicitive loading (p1)	predicitve loading (p1) (absolute)	loading rank	direction
SM(d17:1/16:0)	-0.128772	0.128772	1	control
SM(d18:1/23:0)	-0.115479	0.115479	2	control
TG(48:1)	-0.114034	0.114034	3	control
TG(48:2)	-0.113961	0.113961	4	control
Linoleoylcarnitine CAR(18:2)	-0.110306	0.110306	5	control
LPC(18:1/0:0)_2	-0.109097	0.109097	6	control
LPI(16:0/0:0)	-0.108038	0.108038	7	control
SM(d18:1/24:0)	-0.104058	0.104058	8	control
SM(d16:1/24:1)	-0.103852	0.103852	9	control
SM(d18:0/16:0)	-0.102509	0.102509	10	control
LPC(0:0/22:6)	-0.101101	0.101101	11	control
SM(d18:1/16:0)	-0.0990753	0.0990753	12	control
SM(d16:1/24:0)	-0.0983964	0.0983964	13	control
LPC(22:6/0:0)	0.0978191	0.0978191	14	tbi
SM(d18:1/22:0)	-0.0973592	0.0973592	15	control
SM(d18:2/23:0)	-0.0962039	0.0962039	16	control
LPC(17:0/0:0)	-0.0949233	0.0949233	17	control
LPC(20:1/0:0)	-0.0945293	0.0945293	18	control
LPC(18:1/0:0)_1	-0.0941769	0.0941769	19	control
LPC(14:0/0:0)	-0.0908918	0.0908918	20	control
LPC(20:3/0:0)_1	-0.0904711	0.0904711	21	control
PC(16:0/20:4)_2	-0.0902037	0.0902037	22	control
SM(d18:2/24:1)	-0.0901575	0.0901575	23	control
LPC(15:0/0:0)	-0.0900268	0.0900268	24	control
PC(14:0/20:4)	-0.0891408	0.0891408	25	control
LPC(O-16:0/0:0)	-0.0888152	0.0888152	26	control
TG(46:1)	-0.0880596	0.0880596	27	control
PE(O-18:1/18:2) and/or PE(P-18:0/18:2)	-0.0876606	0.0876606	28	control
SulfoHexCer(d18:2/24:1)	-0.0876135	0.0876135	29	control
SulfoHexCer(d18:1/24:0(OH))	-0.0875541	0.0875541	30	control
CE(18:1)	0.0871961	0.0871961	31	tbi
LPC(20:3/0:0)_2	-0.0861024	0.0861024	32	control
Linoleic acid FA(18:2)	-0.0851941	0.0851941	33	control
Docosatetraenoic acid FA(22:4)	-0.0850273	0.0850273	34	control
LPC(18:0/0:0)	-0.0847653	0.0847653	35	control
SulfoHexCer(d18:1/24:1(OH))	-0.0846179	0.0846179	36	control
LPC(16:0/0:0)	-0.083929	0.083929	37	control
Cer(d18:2/24:0)	-0.083872	0.083872	38	control
Stearic acid FA(18:0)	-0.0828978	0.0828978	39	control
LPC(0:0/16:1)	-0.0827594	0.0827594	40	control
LPC(22:5/0:0)_2	0.0826986	0.0826986	41	tbi
SM(d17:1/24:1)	-0.0825475	0.0825475	42	control
SM(d18:1/24:1)	-0.0819082	0.0819082	43	control
LPC(0:0/14:0)	-0.0812855	0.0812855	44	control
PE(O-18:1/18:1) and/or PE(P-18:0/18:1)	-0.0810798	0.0810798	45	control
TG(46:2)	-0.0796457	0.0796457	46	control
LPI(0:0/18:2)	-0.0796155	0.0796155	47	control
PE(O-16:1/18:2) and/or PE(P-16:0/18:2)	0.0792333	0.0792333	48	tbi
SulfoHexCer(d18:2/16:0(OH))	-0.0790484	0.0790484	49	control
LPI(18:2/0:0)	-0.0788421	0.0788421	50	control
Hydroxypalmitoleoylcarnitine CAR(16:1-OH)	-0.0782563	0.0782563	51	control
SulfoHexCer(d18:2/22:0(OH))	-0.0780735	0.0780735	52	control
LPE(0:0/20:4)	0.0780631	0.0780631	53	tbi
SulfoHexCer(d18:1/24:1)	-0.0779767	0.0779767	54	control
Tetradecanoylcarnitine CAR(14:0)	-0.077139	0.077139	55	control
Sulfo2HexCer(d42:1)	-0.0770394	0.0770394	56	control
Sulfo2HexCer(d40:1)	-0.0760704	0.0760704	57	control
PC(14:0/18:2)	-0.0760649	0.0760649	58	control
SulfoHexCer(d18:2/22:0)	-0.0759757	0.0759757	59	control
SulfoHexCer(d18:2/24:0(OH))	-0.0758858	0.0758858	60	control
PC(16:0/16:0)	-0.0757918	0.0757918	61	control
LPC(0:0/15:0)	-0.0755542	0.0755542	62	control
TG(58:7)_1	-0.0753847	0.0753847	63	control
TG(56:6)_2	0.0749922	0.0749922	64	tbi
Tetracosenoic acid FA(24:1)	-0.0748211	0.0748211	65	control
PE(O-20:1/18:2) and/or PE(P-20:0/18:2)	-0.0741908	0.0741908	66	control
PE(O-18:2/20:4) and/or PE(P-18:1/20:4)	-0.0741882	0.0741882	67	control
HexCer(d18:1/23:0)	-0.0734005	0.0734005	68	control
LPC(O-24:0/0:0)	-0.0731865	0.0731865	69	control
PC(16:0/20:4)_1	-0.0725809	0.0725809	70	control
LPC(18:3/0:0)_1	-0.0721781	0.0721781	71	control
TG(54:6)_1	0.0709754	0.0709754	72	tbi
Sulfo2HexCer(d34:1)	-0.0706207	0.0706207	73	control
LPC(18:3/0:0)_2	-0.0705963	0.0705963	74	control
Tetradecenoylcarnitine CAR(14:1)	-0.0705533	0.0705533	75	control
HexCer(d18:1/24:0)	-0.0704487	0.0704487	76	control
PC(40:3)	-0.0703671	0.0703671	77	control
LPC(17:1/0:0)	-0.0701309	0.0701309	78	control
TG(47:1)	-0.0694108	0.0694108	79	control
SM(d16:1/23:0)	-0.0692647	0.0692647	80	control
LPC(0:0/18:0)	-0.0692247	0.0692247	81	control
TG(55:4)	0.0678333	0.0678333	82	tbi
Octadecatrienoylcarnitine CAR(18:3)_1	-0.0663323	0.0663323	83	control
PC(18:1/18:2)	-0.066315	0.066315	84	control
SM(d19:1/24:1)	-0.0662719	0.0662719	85	control
LPC(22:0/0:0)	-0.066073	0.066073	86	control
LPC(24:0/0:0)	-0.0658775	0.0658775	87	control
PE(18:0/22:4)	0.0649659	0.0649659	88	tbi
LPC(20:0/0:0)	-0.0649275	0.0649275	89	control
LPC(20:2/0:0)	-0.0647788	0.0647788	90	control
TG(52:2)	-0.0647525	0.0647525	91	control
TG(48:0)	-0.0634966	0.0634966	92	control
LPC(P-16:0/0:0)	-0.0631549	0.0631549	93	control
LPE(P-18:0/0:0)	-0.0628871	0.0628871	94	control
Carboxyheptadecanoylcarnitine CAR(18:0-DC)	0.0626316	0.0626316	95	tbi
LPC(0:0/16:0)	-0.0624244	0.0624244	96	control
LPE(0:0/18:1)	-0.0624004	0.0624004	97	control
HexCer(d18:1/16:0)	-0.0623067	0.0623067	98	control
Alpha-carotene | Beta-carotene	0.0620978	0.0620978	99	tbi
PC(32:1); PC(14:0/18:1) | PC(16:0/16:1)	-0.0620591	0.0620591	100	control
PE(18:0/22:5)	0.0614223	0.0614223	101	tbi
SM(d35:1); SM(d17:1/18:0) | SM(d18:1/17:0)	-0.0613895	0.0613895	102	control
PE(16:0/18:1)	-0.0609071	0.0609071	103	control
LPC(P-18:0/0:0)	-0.0607856	0.0607856	104	control
LPI(18:1/0:0)	-0.0603727	0.0603727	105	control
LPE(16:0/0:0)	-0.0599833	0.0599833	106	control
PE(36:1); PE(18:0/18:1) | PE(18:1/18:0)	-0.0597759	0.0597759	107	control
LPC(20:4/0:0)	-0.0596115	0.0596115	108	control
LPC(19:0/0:0)	-0.0592042	0.0592042	109	control
LPC(18:2/0:0)	-0.0590348	0.0590348	110	control
SM(d18:1/20:0)	-0.0587869	0.0587869	111	control
LPE(20:4/0:0)	-0.0585025	0.0585025	112	control
Hexadecenoylcarnitine CAR(16:1)_2	0.0583597	0.0583597	113	tbi
PE(O-18:1/22:4) and/or PE(P-18:0/22:4)	-0.0582372	0.0582372	114	control
Hydroxytetradecanoylcarnitine CAR(14:0-OH)	-0.058108	0.058108	115	control
Hexadecenoylcarnitine CAR(16:1)_1	0.057895	0.057895	116	tbi
SulfoHexCer(d18:1/18:0(OH))	-0.0569404	0.0569404	117	control
PC(15:0/18:2)	-0.0568939	0.0568939	118	control
LPC(0:0/18:3)	-0.0568465	0.0568465	119	control
Sulfo2HexCer(d42:2)	-0.0565897	0.0565897	120	control
LPC(22:4/0:0)	-0.0565688	0.0565688	121	control
SM(d18:2/16:0)_1	-0.0563298	0.0563298	122	control
TG(54:5)_1	0.0562823	0.0562823	123	tbi
HexCer(d18:1/20:0)	-0.0556652	0.0556652	124	control
LPI(22:6/0:0)	-0.0552601	0.0552601	125	control
Anhydrolutein I	0.0552202	0.0552202	126	tbi
LPI(16:1/0:0)	-0.0546266	0.0546266	127	control
PC(16:0/20:3)	0.0543606	0.0543606	128	tbi
TG(55:2)	0.0540084	0.0540084	129	tbi
TG(46:0)	-0.0537451	0.0537451	130	control
Cer(d18:1/22:0)	-0.0531256	0.0531256	131	control
LPC(20:5/0:0)	-0.0530934	0.0530934	132	control
TG(44:1)	-0.0523991	0.0523991	133	control
TG(52:3)	-0.0517444	0.0517444	134	control
PC(18:0/20:4)	-0.051465	0.051465	135	control
Cer(d19:1/24:0)	-0.0513443	0.0513443	136	control
PC(16:0/17:0)	-0.0512339	0.0512339	137	control
Hexacosenoylcarnitine CAR(26:1)	0.0511472	0.0511472	138	tbi
Cer(d16:1/24:1)	0.0509652	0.0509652	139	tbi
LPG(18:2/0:0)	-0.0507373	0.0507373	140	control
PC(O-18:0/20:4)	-0.050108	0.050108	141	control
SM(d32:1); SM(d16:1/16:0) | SM(d18:1/14:0)	-0.0496972	0.0496972	142	control
PC(20:3/20:4)	-0.0495622	0.0495622	143	control
TG(54:7)_2	0.0493305	0.0493305	144	tbi
TG(56:3)	0.0487086	0.0487086	145	tbi
Palmitoylcarnitine CAR(16:0)	-0.0486293	0.0486293	146	control
SM(d18:1/20:1)	-0.048568	0.048568	147	control
Tetradecadienoylcarnitine CAR(14:2)	-0.048545	0.048545	148	control
Cer(d19:1/22:0)	-0.0484352	0.0484352	149	control
Octadecatetraenoic acid FA(18:4)	-0.0477007	0.0477007	150	control
PC(18:0/22:5)	-0.0473688	0.0473688	151	control
TG(52:5)_1	0.0472231	0.0472231	152	tbi
PC(16:0/18:1)_1	-0.0470631	0.0470631	153	control
Retinol	-0.0470308	0.0470308	154	control
PC(18:0/22:6)	-0.0466892	0.0466892	155	control
Cer(d18:1/24:0)	-0.0464674	0.0464674	156	control
TG(52:4)_2	-0.0461363	0.0461363	157	control
TG(53:2)	0.0460225	0.0460225	158	tbi
PC(O-22:1/20:4) and/or PC(P-22:0/20:4)	0.0460161	0.0460161	159	tbi
PC(33:1); PC(15:0/18:1) | PC(16:0/17:1)	-0.0459557	0.0459557	160	control
LPC(0:0/20:5)	0.0454493	0.0454493	161	tbi
Octenoylcarnitine CAR(8:1)	-0.0453794	0.0453794	162	control
TG(44:2)	-0.0451679	0.0451679	163	control
LPI(20:4/0:0)	-0.0449959	0.0449959	164	control
LPE(18:2/0:0)	-0.0444992	0.0444992	165	control
PC(18:1/20:4)	-0.0444647	0.0444647	166	control
TG(52:4)_3	-0.0444016	0.0444016	167	control
Cer(d18:1/26:1)	0.0442088	0.0442088	168	tbi
Oleoylcarnitine CAR(18:1)	-0.0441093	0.0441093	169	control
PC(18:0/18:1)	-0.043661	0.043661	170	control
HexCer(d18:1/22:0)	-0.0433189	0.0433189	171	control
TG(54:3)	0.0432495	0.0432495	172	tbi
Eicoseneoylcarnitine CAR(20:1)	0.042852	0.042852	173	tbi
Tetracosanoylcarnitine CAR(24:0)	-0.0425658	0.0425658	174	control
PC(18:0/22:4)	-0.0416601	0.0416601	175	control
PC(O-16:0/14:0)	-0.041577	0.041577	176	control
DG(34:2)	-0.0414367	0.0414367	177	control
PE(O-20:1/20:4) and/or PE(P-20:0/20:4)	-0.0412516	0.0412516	178	control
PC(O-24:1/22:5) and/or PC(P-24:0/22:5)	0.0410912	0.0410912	179	tbi
SM(d18:1/18:0)	-0.0410587	0.0410587	180	control
TG(50:5)	-0.0407633	0.0407633	181	control
PC(O-24:2/20:4) and/or PC(P-24:1/20:4)	0.0405754	0.0405754	182	tbi
Palmitic acid FA(16:0)	-0.0404861	0.0404861	183	control
Cer(d18:0/24:0)	0.0392262	0.0392262	184	tbi
PC(O-24:1/22:4) and/or PC(P-24:0/22:4)	0.0389781	0.0389781	185	tbi
DG(32:1)	-0.0386129	0.0386129	186	control
TG(54:1)	0.0386019	0.0386019	187	tbi
PC(28:0); PC(14:0/14:0) | PC(16:0/12:0)	-0.0382725	0.0382725	188	control
Docosapentaenoic acid FA(22:5)_2	-0.0381814	0.0381814	189	control
Cer(d18:1/25:0)	0.0376722	0.0376722	190	tbi
TG(52:5)_2	0.0375407	0.0375407	191	tbi
TG(56:7)_1	-0.0373958	0.0373958	192	control
TG(58:9)	-0.0370698	0.0370698	193	control
LPC(O-26:1/0:0)	-0.0369348	0.0369348	194	control
PC(16:0/18:1)_2	0.0368401	0.0368401	195	tbi
Arachidic acid FA(20:0)	0.0364371	0.0364371	196	tbi
PE(O-18:2/18:2) and/or PE(P-18:1/18:2)	-0.0363986	0.0363986	197	control
Arachidyl carnitine CAR(20:0)	0.0362094	0.0362094	198	tbi
Cer(d18:2/22:0)	-0.035848	0.035848	199	control
SM(d19:1/18:0)	-0.0357347	0.0357347	200	control
PC(18:0/18:2)	-0.0356709	0.0356709	201	control
Eicosenoic acid FA(20:1)	-0.0352604	0.0352604	202	control
PC(O-24:0/18:2)	0.0351304	0.0351304	203	tbi
PC(16:1/20:4)	-0.0348119	0.0348119	204	control
Hexacosanoylcarnitine CAR(26:0)	0.0347347	0.0347347	205	tbi
Octadecatrienoic acid FA(18:3)_1	-0.034589	0.034589	206	control
PC(16:0/22:6)	-0.034458	0.034458	207	control
DG(18:0/18:1)	-0.0343294	0.0343294	208	control
Octadecatrienoylcarnitine CAR(18:3)_2	-0.0339638	0.0339638	209	control
LPC(22:5/0:0)_1	0.0339078	0.0339078	210	tbi
SM(d30:1); SM(d16:1/14:0) | SM(d18:1/12:0)	-0.0338714	0.0338714	211	control
DG(16:0/18:1)	-0.033765	0.033765	212	control
TG(54:5)_2	-0.0337217	0.0337217	213	control
TG(52:5)_3	0.0335852	0.0335852	214	tbi
PC(O-16:0/18:2)	-0.0333899	0.0333899	215	control
SM(d19:1/16:0)	-0.0333805	0.0333805	216	control
Heptadecenoic acid FA(17:1)	-0.0330716	0.0330716	217	control
LPI(0:0/18:1)	-0.0326596	0.0326596	218	control
LPC(0:0/20:3)	0.0326432	0.0326432	219	tbi
PE(18:0/20:3)	-0.0323873	0.0323873	220	control
LPE(0:0/18:2)	-0.0323763	0.0323763	221	control
SM(d18:2/16:0)_2	-0.0322868	0.0322868	222	control
PC(O-24:2/18:2) and/or PC(P-24:1/18:2)	0.0320404	0.0320404	223	tbi
NAPE(O-18:1/18:1/16:0) and/or NAPE(P-18:0/18:1/16:0)	-0.0314123	0.0314123	224	control
LPC(O-24:1/0:0)	-0.0312145	0.0312145	225	control
TG(48:3)	-0.0310918	0.0310918	226	control
PC(18:0/18:0)	-0.0309897	0.0309897	227	control
TG(54:6)_2	-0.0309719	0.0309719	228	control
Cholesterol	-0.0306722	0.0306722	229	control
SM(d16:1/20:0)	-0.0305285	0.0305285	230	control
PC(O-18:0/22:4)	0.0305182	0.0305182	231	tbi
LPC(0:0/18:1)	0.0302851	0.0302851	232	tbi
PE(16:0/20:4)	0.0302532	0.0302532	233	tbi
PC(16:0/20:4)_3	-0.029644	0.029644	234	control
PC(14:0/22:6)	-0.0295504	0.0295504	235	control
Cer(d16:1/22:0)	0.029484	0.029484	236	tbi
PC(18:1/20:3)	-0.0294267	0.0294267	237	control
TG(54:7)_1	0.0294142	0.0294142	238	tbi
Eicosadienoylcarnitine CAR(20:2)	-0.0292851	0.0292851	239	control
PC(18:2/18:2)	-0.029119	0.029119	240	control
PC(O-24:1/20:3) and/or PC(P-24:0/20:3)	-0.0285672	0.0285672	241	control
DG(16:0/16:0)	-0.0284287	0.0284287	242	control
LPC(0:0/18:2)	-0.0282339	0.0282339	243	control
TG(51:2)	0.0281341	0.0281341	244	tbi
Cer(d18:1/16:0)	-0.0280558	0.0280558	245	control
PC(18:1/22:6)	-0.0280482	0.0280482	246	control
PE(18:0/20:4)	-0.0280304	0.0280304	247	control
Beta-cryptoxanthin	-0.0273935	0.0273935	248	control
SM(d18:2/14:0)	-0.0272174	0.0272174	249	control
TG(44:0)	-0.0271712	0.0271712	250	control
PE(16:0/18:2)	0.027141	0.027141	251	tbi
PE(O-16:1/22:6) and/or PE(P-16:0/22:6)	-0.0270222	0.0270222	252	control
Decenoylcarnitine CAR(10:1)	0.0269576	0.0269576	253	tbi
MG(16:0)	-0.0266453	0.0266453	254	control
LPE(22:6/0:0)	-0.0266427	0.0266427	255	control
TG(51:3)	0.0265348	0.0265348	256	tbi
TG(56:8)	-0.0264626	0.0264626	257	control
TG(58:8)	-0.0263754	0.0263754	258	control
Eicosapentaenoic acid FA(20:5)	0.0261491	0.0261491	259	tbi
TG(50:1)	-0.0261395	0.0261395	260	control
TG(53:3)	-0.0260999	0.0260999	261	control
TG(54:4)	-0.0260583	0.0260583	262	control
TG(52:6)_3	0.0260345	0.0260345	263	tbi
PC(O-18:0/20:3)	-0.0260177	0.0260177	264	control
TG(53:5)	0.0259041	0.0259041	265	tbi
PC(34:0); (18:0/16:0) | PC(16:0/18:0)	-0.0253942	0.0253942	266	control
Arachidonoylcarnitine CAR(20:4)	0.0253088	0.0253088	267	tbi
Eicosadienoic acid FA(20:2)	-0.025274	0.025274	268	control
PC(16:0/18:3)	0.0247404	0.0247404	269	tbi
LPE(0:0/18:0)	-0.0246742	0.0246742	270	control
Delta-Tocopherol	-0.0245299	0.0245299	271	control
Eicosatrienoylcarnitine CAR(20:3)	0.0243978	0.0243978	272	tbi
TG(56:6)_1	0.0240336	0.0240336	273	tbi
LacCer(d42:3)	0.0237592	0.0237592	274	tbi
LPC(O-18:1/0:0)_2	-0.0236224	0.0236224	275	control
LPC(16:1/0:0)	-0.0236031	0.0236031	276	control
Tetracosenoylcarnitine CAR(24:1)	-0.0234729	0.0234729	277	control
PC(O-24:0/20:4)	0.0231452	0.0231452	278	tbi
TG(52:6)_1	0.022964	0.022964	279	tbi
TG(54:2)	0.0226405	0.0226405	280	tbi
SulfoHexCer(d18:1/16:0(OH))	-0.0225244	0.0225244	281	control
PC(16:0/22:4)	-0.0224615	0.0224615	282	control
PC(O-24:1/18:1) and/or PC(P-24:0/18:1)	-0.0221517	0.0221517	283	control
Hydroxydecanoylcarnitine CAR(10:0-OH)	-0.021868	0.021868	284	control
Dodecenoylcarnitine CAR(12:1)_1	-0.0217318	0.0217318	285	control
Sphingosine-1-phosphate	-0.0217294	0.0217294	286	control
Eicosatrienoic acid FA(20:3)	-0.021375	0.021375	287	control
Cer(d18:1/24:1)	-0.0213194	0.0213194	288	control
PC(O-18:1/18:1) and/or PC(P-18:0/18:1)	0.0210474	0.0210474	289	tbi
Cer(d18:1/18:0)	0.0207224	0.0207224	290	tbi
PC(O-16:0/20:3)	-0.0204265	0.0204265	291	control
LPC(O-20:0/0:0)	-0.0196101	0.0196101	292	control
PC(O-16:0/22:5)	-0.0193837	0.0193837	293	control
PC(16:0/18:2)	0.019328	0.019328	294	tbi
SM(d18:2/22:0)	-0.0191653	0.0191653	295	control
PE(18:0/22:6)	0.01906	0.01906	296	tbi
LPI(22:5/0:0)	-0.0189858	0.0189858	297	control
LPC(O-18:0/0:0)	-0.0180006	0.0180006	298	control
PC(O-16:0/15:0)	-0.0179142	0.0179142	299	control
LacCer(d18:1/16:0)	0.0178466	0.0178466	300	tbi
PE(O-18:1/22:6) and/or PE(P-18:0/22:6)	0.0178096	0.0178096	301	tbi
TG(52:1)	0.0174777	0.0174777	302	tbi
TG(49:2)	-0.0173882	0.0173882	303	control
Bilirubin	-0.017261	0.017261	304	control
TG(50:2)	0.0171182	0.0171182	305	tbi
PC(O-22:0/20:3)	0.0167376	0.0167376	306	tbi
TG(52:6)_2	0.0167288	0.0167288	307	tbi
Luteine	-0.0165204	0.0165204	308	control
Carboxyheptadecenoylcarnitine CAR(18:1-DC)	0.0163073	0.0163073	309	tbi
Docosapentaenoic acid FA(22:5)_1	-0.0162421	0.0162421	310	control
PC(18:2/20:4)	-0.0160929	0.0160929	311	control
Zeaxanthin	-0.0160535	0.0160535	312	control
TG(49:1)	-0.0148401	0.0148401	313	control
Hexadecadienoylcarnitine CAR(16:2)	0.0146777	0.0146777	314	tbi
PC(18:0/20:3)	-0.014675	0.014675	315	control
Cer(t18:0/24:1)	-0.0144796	0.0144796	316	control
PE(18:1/18:2)	-0.0143857	0.0143857	317	control
Cer(d16:1/20:0)	0.0142087	0.0142087	318	tbi
LacCer(d18:1/24:1)	0.0138856	0.0138856	319	tbi
LPI(0:0/18:0)	0.0133368	0.0133368	320	tbi
Docosahexaenoic FA(22:6)	-0.013286	0.013286	321	control
PC(16:1/18:2)	-0.0129938	0.0129938	322	control
PC(O-18:0/16:0)	-0.0127986	0.0127986	323	control
TG(53:4)	0.0126088	0.0126088	324	tbi
Lignoceric acid FA(24:0)	0.0125896	0.0125896	325	tbi
TG(52:4)_1	-0.0125028	0.0125028	326	control
Lauroylcarnitine CAR(12:0)	0.012002	0.012002	327	tbi
PC(O-26:1/20:4) and/or PC(P-26:0/20:4)	-0.0119998	0.0119998	328	control
PE(O-18:1/18:1) and/or PE(P-18:0/18:1)	-0.0119517	0.0119517	329	control
LPE(0:0/22:6)	0.0119319	0.0119319	330	tbi
TG(58:7)_2	-0.0118868	0.0118868	331	control
SulfoHexCer(d18:1/20:0(OH))	-0.0115974	0.0115974	332	control
TG(56:7)_3	-0.0115307	0.0115307	333	control
DG(36:4)_1; DG(18:2/18:2) | DG(18:1/18:3)	-0.0113938	0.0113938	334	control
Cer(d16:1/24:0)	-0.011119	0.011119	335	control
Lauric acid FA(12:0)	-0.0109562	0.0109562	336	control
Myristic acid FA(14:0)	-0.0105246	0.0105246	337	control
TG(49:3)	-0.0101978	0.0101978	338	control
PC(O-24:1/20:4) and/or PC(P-24:0/20:4)	0.0100292	0.0100292	339	tbi
Cholesterol Sulfate	0.00987846	0.00987846	340	tbi
PE(18:0/16:0)	-0.00985596	0.00985596	341	control
Palmitoleic acid FA(16:1)	0.00924521	0.00924521	342	tbi
DG(18:0/16:0)	-0.00923043	0.00923043	343	control
Cer(d41:1); Cer(d18:1/23:0) | Cer(d17:1/24:0)	0.00900552	0.00900552	344	tbi
SM(d16:1/22:0)	-0.00892949	0.00892949	345	control
Decadienoylcarnitine CAR(10:2)	0.00888174	0.00888174	346	tbi
TG(51:4)	0.00850413	0.00850413	347	tbi
PC(16:0/20:5)	-0.00840226	0.00840226	348	control
TG(50:4)	-0.00834235	0.00834235	349	control
Cer(d18:1/20:0)	-0.00794685	0.00794685	350	control
SM(d18:2/18:0)	-0.0079029	0.0079029	351	control
PC(O-16:0/16:0)	-0.00784397	0.00784397	352	control
TG(53:1)	-0.00752446	0.00752446	353	control
Decanoylcarnitine CAR(10:0)	0.0073875	0.0073875	354	tbi
TG(56:7)_2	-0.00666145	0.00666145	355	control
Octadecatrienoic acid FA(18:3)_2	-0.00648982	0.00648982	356	control
Cer(d18:0/22:0)	0.00646869	0.00646869	357	tbi
HydroxyPalmitic acid FA(16:0(OH))	-0.00628179	0.00628179	358	control
TG(48:4)	0.00612615	0.00612615	359	tbi
TG(50:3)	0.00610381	0.00610381	360	tbi
PC(O-18:1/22:6) and/or PC(P-18:0/22:6)	0.00604384	0.00604384	361	tbi
Hexadecadienoic acid FA(16:2)	-0.0059704	0.0059704	362	control
Capric acid FA(10:0)	-0.00574459	0.00574459	363	control
LacCer(d18:1/24:0)	0.00553694	0.00553694	364	tbi
LPG(18:0/0:0)	0.00520189	0.00520189	365	tbi
PE(O-16:1/20:4) and/or PE(P-16:0/20:4)	-0.00516662	0.00516662	366	control
LPE(18:0/0:0)	0.00507352	0.00507352	367	tbi
PC(O-22:0/18:2)	-0.00484704	0.00484704	368	control
NA	0.00434792	0.00434792	369	tbi
LPC(O-18:1/0:0)_1	-0.00417219	0.00417219	370	control
PC(O-16:1/22:6) and/or PC(P-16:0/22:6)	-0.00413778	0.00413778	371	control
Cerotic acid FA(26:0)	-0.00287206	0.00287206	372	control
PE(O-18:1/20:4) and/or PE(P-18:0/20:4)	0.00281991	0.00281991	373	tbi
DG(18:2/18:1)	-0.00264055	0.00264055	374	control
LPC(0:0/20:4)	-0.00242636	0.00242636	375	control
Hydroxydodecanoylcarnitine CAR(12:0-OH)	-0.00199387	0.00199387	376	control
Eicosatetraenoic acid FA(20:4)	-0.00152289	0.00152289	377	control
Cer(d18:2/18:0)	-0.0014722	0.0014722	378	control
Oleic acid FA(18:1)	-0.00085494	0.00085494	379	control
DG(36:2); DG(18:1/18:1) | DG(18:0/18:2)	0.000780515	0.000780515	380	tbi
Zeta-carotene	0.000718119	0.000718119	381	tbi
Octanoylcarnitine CAR(8:0)	-0.000714674	0.000714674	382	control
PC(O-16:1/18:2) and/or PC(P-16:0/18:2)	-0.000696249	0.000696249	383	control
Cer(d18:1/26:0)	-0.00057087	0.00057087	384	control
Stearoylcarnitine CAR(18:0)	-0.000416558	0.000416558	385	control
Cer(d42:3); Cer(d18:2/24:1)| Cer(d18:1/24:2)	-0.000365573	0.000365573	386	control
PE(18:0/18:2)	0.00021574	0.00021574	387	tbi

## Sheet: Validation C0 vs TBI72
lipid	predicitive loading (p1)	predicitve loading (p1) (absolute)	loading rank	direction
Docosatetraenoic acid FA(22:4)	-0.142415	0.142415	1	control
LPC(22:6/0:0)	0.134833	0.134833	2	tbi
LPC(22:5/0:0)_2	0.132744	0.132744	3	tbi
LPC(22:5/0:0)_1	0.122356	0.122356	4	tbi
TG(48:1)	-0.109771	0.109771	5	control
PE(18:0/22:5)	0.109549	0.109549	6	tbi
TG(48:2)	-0.107568	0.107568	7	control
LPC(O-16:0/0:0)	-0.098367	0.098367	8	control
PC(16:0/20:4)_2	-0.0948106	0.0948106	9	control
SM(d17:1/16:0)	-0.0930637	0.0930637	10	control
Linoleoylcarnitine CAR(18:2)	-0.0929518	0.0929518	11	control
LPC(18:1/0:0)_1	-0.0914804	0.0914804	12	control
PC(16:0/20:4)_1	-0.091035	0.091035	13	control
TG(55:4)	0.0903112	0.0903112	14	tbi
PE(O-18:1/18:2) and/or PE(P-18:0/18:2)	-0.0899863	0.0899863	15	control
SM(d18:1/16:0)	-0.088881	0.088881	16	control
TG(54:6)_1	0.0885482	0.0885482	17	tbi
SM(d18:2/24:1)	-0.0874813	0.0874813	18	control
PE(O-18:1/18:1) and/or PE(P-18:0/18:1)	-0.0874024	0.0874024	19	control
Stearic acid FA(18:0)	-0.0868046	0.0868046	20	control
PE(O-18:2/20:4) and/or PE(P-18:1/20:4)	-0.0859003	0.0859003	21	control
PE(O-16:1/18:2) and/or PE(P-16:0/18:2)	0.085205	0.085205	22	tbi
SM(d18:2/23:0)	-0.0851658	0.0851658	23	control
SulfoHexCer(d18:2/16:0(OH))	-0.0846361	0.0846361	24	control
LPC(18:3/0:0)_1	-0.0837758	0.0837758	25	control
Sulfo2HexCer(d40:1)	-0.0827887	0.0827887	26	control
LPC(18:1/0:0)_2	-0.0827594	0.0827594	27	control
LPC(0:0/22:6)	-0.0824738	0.0824738	28	control
SM(d18:1/24:1)	-0.0816001	0.0816001	29	control
SulfoHexCer(d18:1/24:1(OH))	-0.0811786	0.0811786	30	control
PE(O-20:1/18:2) and/or PE(P-20:0/18:2)	-0.081057	0.081057	31	control
Cer(d18:2/24:0)	-0.0810179	0.0810179	32	control
SulfoHexCer(d18:1/24:0(OH))	-0.0806175	0.0806175	33	control
Hexadecenoylcarnitine CAR(16:1)_2	0.0804373	0.0804373	34	tbi
PC(14:0/20:4)	-0.0797253	0.0797253	35	control
SM(d18:1/20:1)	-0.0791324	0.0791324	36	control
SulfoHexCer(d18:2/22:0(OH))	-0.0790254	0.0790254	37	control
Docosapentaenoic acid FA(22:5)_2	-0.0785337	0.0785337	38	control
SulfoHexCer(d18:1/24:1)	-0.0782396	0.0782396	39	control
SM(d18:1/22:0)	-0.0780988	0.0780988	40	control
Sulfo2HexCer(d42:1)	-0.0780371	0.0780371	41	control
SulfoHexCer(d18:2/24:1)	-0.0777838	0.0777838	42	control
PC(16:0/16:0)	-0.0777561	0.0777561	43	control
LPC(15:0/0:0)	-0.0773515	0.0773515	44	control
LPG(18:2/0:0)	-0.0771971	0.0771971	45	control
Sulfo2HexCer(d34:1)	-0.0771856	0.0771856	46	control
SM(d16:1/24:0)	-0.0771351	0.0771351	47	control
PE(O-16:1/22:6) and/or PE(P-16:0/22:6)	-0.0758247	0.0758247	48	control
SM(d16:1/24:1)	-0.0755136	0.0755136	49	control
Tetracosenoic acid FA(24:1)	-0.075496	0.075496	50	control
CE(18:1)	0.0750172	0.0750172	51	tbi
TG(52:5)_1	0.0749313	0.0749313	52	tbi
HexCer(d18:1/23:0)	-0.0747987	0.0747987	53	control
SulfoHexCer(d18:2/22:0)	-0.0743154	0.0743154	54	control
PE(36:1); PE(18:0/18:1) | PE(18:1/18:0)	-0.0742048	0.0742048	55	control
LPC(P-18:0/0:0)	-0.0741208	0.0741208	56	control
PE(18:0/22:4)	0.0741169	0.0741169	57	tbi
HexCer(d18:1/24:0)	-0.0732509	0.0732509	58	control
TG(46:1)	-0.0730109	0.0730109	59	control
LPC(0:0/16:1)	-0.0728368	0.0728368	60	control
SM(d18:0/16:0)	-0.0728105	0.0728105	61	control
PC(16:0/18:1)_2	0.0725291	0.0725291	62	tbi
TG(46:2)	-0.0724786	0.0724786	63	control
LPC(P-16:0/0:0)	-0.0723951	0.0723951	64	control
Hexadecenoylcarnitine CAR(16:1)_1	0.0716653	0.0716653	65	tbi
LPC(17:0/0:0)	-0.0715942	0.0715942	66	control
Hydroxydodecanoylcarnitine CAR(12:0-OH)	0.0714047	0.0714047	67	tbi
TG(58:7)_1	-0.0712687	0.0712687	68	control
SM(d19:1/24:1)	-0.0710115	0.0710115	69	control
LPE(20:4/0:0)	-0.0708663	0.0708663	70	control
LPI(18:2/0:0)	-0.0706104	0.0706104	71	control
Cer(d16:1/24:1)	0.0698669	0.0698669	72	tbi
Docosapentaenoic acid FA(22:5)_1	-0.0691294	0.0691294	73	control
LPC(O-24:0/0:0)	-0.068923	0.068923	74	control
Hydroxypalmitoleoylcarnitine CAR(16:1-OH)	-0.0688992	0.0688992	75	control
PC(18:1/18:2)	-0.0688705	0.0688705	76	control
SulfoHexCer(d18:2/24:0(OH))	-0.0686426	0.0686426	77	control
TG(47:1)	-0.0686192	0.0686192	78	control
LPC(20:1/0:0)	-0.0682534	0.0682534	79	control
SM(d16:1/23:0)	-0.0682387	0.0682387	80	control
TG(55:2)	0.0673454	0.0673454	81	tbi
Eicosatrienoic acid FA(20:3)	-0.06729	0.06729	82	control
PC(14:0/18:2)	-0.0669896	0.0669896	83	control
LPE(16:0/0:0)	-0.0669696	0.0669696	84	control
Octadecatrienoylcarnitine CAR(18:3)_1	-0.0665225	0.0665225	85	control
LPC(14:0/0:0)	-0.0663834	0.0663834	86	control
Docosahexaenoic FA(22:6)	-0.0662885	0.0662885	87	control
Retinol	-0.0661754	0.0661754	88	control
Alpha-carotene | Beta-carotene	0.0653165	0.0653165	89	tbi
Lauric acid FA(12:0)	-0.0647465	0.0647465	90	control
PE(O-18:1/22:4) and/or PE(P-18:0/22:4)	-0.0643669	0.0643669	91	control
Eicoseneoylcarnitine CAR(20:1)	0.0638489	0.0638489	92	tbi
Eicosatetraenoic acid FA(20:4)	-0.0637531	0.0637531	93	control
Hexacosenoylcarnitine CAR(26:1)	0.0633147	0.0633147	94	tbi
PC(O-22:1/20:4) and/or PC(P-22:0/20:4)	0.0630579	0.0630579	95	tbi
SM(d17:1/24:1)	-0.0630007	0.0630007	96	control
TG(52:5)_2	0.0624883	0.0624883	97	tbi
LPC(24:0/0:0)	-0.0624258	0.0624258	98	control
Bilirubin	-0.062312	0.062312	99	control
LPI(16:0/0:0)	-0.0620113	0.0620113	100	control
Cer(d18:1/26:1)	0.0619503	0.0619503	101	tbi
Tetradecanoylcarnitine CAR(14:0)	-0.0619186	0.0619186	102	control
TG(56:3)	0.0618869	0.0618869	103	tbi
Anhydrolutein I	0.0609059	0.0609059	104	tbi
SM(d35:1); SM(d17:1/18:0) | SM(d18:1/17:0)	-0.0607913	0.0607913	105	control
PC(32:1); PC(14:0/18:1) | PC(16:0/16:1)	-0.0603273	0.0603273	106	control
SM(d18:1/23:0)	-0.0602011	0.0602011	107	control
PC(16:0/18:2)	0.0600778	0.0600778	108	tbi
LPC(20:3/0:0)_1	-0.0600328	0.0600328	109	control
Heptadecenoic acid FA(17:1)	-0.0599833	0.0599833	110	control
PC(O-24:1/22:5) and/or PC(P-24:0/22:5)	0.0597375	0.0597375	111	tbi
HexCer(d18:1/16:0)	-0.0596593	0.0596593	112	control
SM(d18:1/20:0)	-0.0595182	0.0595182	113	control
SulfoHexCer(d18:1/18:0(OH))	-0.0590737	0.0590737	114	control
Myristic acid FA(14:0)	-0.0587484	0.0587484	115	control
Hexacosanoylcarnitine CAR(26:0)	0.0580682	0.0580682	116	tbi
SM(d18:1/24:0)	-0.0579688	0.0579688	117	control
TG(48:0)	-0.0576316	0.0576316	118	control
TG(54:1)	0.0569168	0.0569168	119	tbi
HexCer(d18:1/20:0)	-0.0566245	0.0566245	120	control
Eicosenoic acid FA(20:1)	-0.0564095	0.0564095	121	control
LPE(P-18:0/0:0)	-0.0562387	0.0562387	122	control
LPC(0:0/14:0)	-0.0559332	0.0559332	123	control
SM(d32:1); SM(d16:1/16:0) | SM(d18:1/14:0)	-0.0556918	0.0556918	124	control
LPC(20:3/0:0)_2	-0.0553579	0.0553579	125	control
PC(O-24:1/22:4) and/or PC(P-24:0/22:4)	0.0551374	0.0551374	126	tbi
PE(18:0/20:4)	-0.0550786	0.0550786	127	control
Carboxyheptadecanoylcarnitine CAR(18:0-DC)	0.0550271	0.0550271	128	tbi
NA	-0.0545175	0.0545175	129	control
HydroxyPalmitic acid FA(16:0(OH))	-0.0540161	0.0540161	130	control
LPC(18:0/0:0)	-0.053287	0.053287	131	control
Cholesterol Sulfate	-0.0532502	0.0532502	132	control
LPC(0:0/20:5)	0.0532309	0.0532309	133	tbi
Hexadecadienoic acid FA(16:2)	-0.0532102	0.0532102	134	control
Sulfo2HexCer(d42:2)	-0.0522142	0.0522142	135	control
PE(O-16:1/20:4) and/or PE(P-16:0/20:4)	0.0520851	0.0520851	136	tbi
LPI(20:4/0:0)	-0.0518063	0.0518063	137	control
LPC(16:0/0:0)	-0.0515726	0.0515726	138	control
LPC(0:0/18:0)	-0.0503853	0.0503853	139	control
PC(16:0/20:3)	0.0502328	0.0502328	140	tbi
Cer(d18:1/25:0)	0.0500799	0.0500799	141	tbi
Decenoylcarnitine CAR(10:1)	0.0499535	0.0499535	142	tbi
TG(56:7)_2	-0.0492844	0.0492844	143	control
Eicosatrienoylcarnitine CAR(20:3)	0.049261	0.049261	144	tbi
LPC(18:3/0:0)_2	-0.0490557	0.0490557	145	control
TG(51:2)	0.0490313	0.0490313	146	tbi
Capric acid FA(10:0)	-0.0488923	0.0488923	147	control
Tetradecenoylcarnitine CAR(14:1)	-0.048571	0.048571	148	control
TG(44:1)	-0.0485464	0.0485464	149	control
LPE(0:0/18:1)	-0.0485007	0.0485007	150	control
SM(d18:1/18:0)	-0.0482492	0.0482492	151	control
TG(52:5)_3	0.0482425	0.0482425	152	tbi
LPE(18:2/0:0)	-0.0478154	0.0478154	153	control
TG(46:0)	-0.0477695	0.0477695	154	control
TG(52:4)_3	-0.0471448	0.0471448	155	control
Cerotic acid FA(26:0)	-0.0470728	0.0470728	156	control
Eicosadienoic acid FA(20:2)	-0.0469794	0.0469794	157	control
Cer(d18:2/18:0)	-0.0468028	0.0468028	158	control
Tetradecadienoylcarnitine CAR(14:2)	-0.0467539	0.0467539	159	control
LPC(0:0/15:0)	-0.0467368	0.0467368	160	control
Cer(d18:1/24:0)	-0.0465696	0.0465696	161	control
PC(16:0/18:1)_1	-0.0462688	0.0462688	162	control
Cer(d18:0/24:0)	0.0460734	0.0460734	163	tbi
Palmitoylcarnitine CAR(16:0)	-0.0460022	0.0460022	164	control
PC(18:0/22:5)	-0.0459992	0.0459992	165	control
LPC(17:1/0:0)	-0.0459021	0.0459021	166	control
TG(56:8)	-0.0457781	0.0457781	167	control
PC(O-24:0/18:2)	0.0454878	0.0454878	168	tbi
PC(O-18:0/22:4)	0.0453889	0.0453889	169	tbi
Cer(d18:1/26:0)	-0.0453807	0.0453807	170	control
LPC(22:4/0:0)	-0.0452726	0.0452726	171	control
TG(50:5)	-0.0447597	0.0447597	172	control
Oleoylcarnitine CAR(18:1)	-0.0444765	0.0444765	173	control
TG(52:4)_2	-0.0444239	0.0444239	174	control
PE(18:0/20:3)	-0.0443877	0.0443877	175	control
TG(52:3)	-0.0441845	0.0441845	176	control
PC(20:3/20:4)	-0.0441336	0.0441336	177	control
PC(18:0/22:6)	-0.0440312	0.0440312	178	control
LPI(22:6/0:0)	-0.044013	0.044013	179	control
PC(O-24:2/18:2) and/or PC(P-24:1/18:2)	0.043928	0.043928	180	tbi
Arachidyl carnitine CAR(20:0)	0.0437214	0.0437214	181	tbi
TG(48:4)	0.0434936	0.0434936	182	tbi
PC(16:0/20:4)_3	-0.0434746	0.0434746	183	control
TG(52:2)	-0.0433605	0.0433605	184	control
TG(54:7)_2	0.0432947	0.0432947	185	tbi
Cer(d18:2/22:0)	-0.0432659	0.0432659	186	control
PE(16:0/18:1)	-0.0428155	0.0428155	187	control
TG(44:2)	-0.0427478	0.0427478	188	control
Hydroxytetradecanoylcarnitine CAR(14:0-OH)	-0.042294	0.042294	189	control
Cer(d19:1/24:0)	-0.0421378	0.0421378	190	control
PE(O-20:1/20:4) and/or PE(P-20:0/20:4)	-0.0415869	0.0415869	191	control
PC(18:1/20:4)	-0.0415723	0.0415723	192	control
Cer(d18:1/22:0)	-0.0413911	0.0413911	193	control
PE(O-18:2/18:2) and/or PE(P-18:1/18:2)	-0.0413872	0.0413872	194	control
Cer(d18:1/16:0)	-0.041333	0.041333	195	control
TG(54:2)	0.0413297	0.0413297	196	tbi
Octadecatrienoylcarnitine CAR(18:3)_2	-0.0411304	0.0411304	197	control
Octadecatetraenoic acid FA(18:4)	-0.0403519	0.0403519	198	control
Cer(d19:1/22:0)	-0.040131	0.040131	199	control
Tetracosanoylcarnitine CAR(24:0)	-0.0400893	0.0400893	200	control
TG(50:2)	0.0399331	0.0399331	201	tbi
Tetracosenoylcarnitine CAR(24:1)	-0.0398814	0.0398814	202	control
SulfoHexCer(d18:1/16:0(OH))	-0.0398423	0.0398423	203	control
TG(51:3)	0.0397897	0.0397897	204	tbi
LPC(20:2/0:0)	-0.0394588	0.0394588	205	control
Cer(d41:1); Cer(d18:1/23:0) | Cer(d17:1/24:0)	0.039401	0.039401	206	tbi
PC(18:0/20:4)	-0.0389829	0.0389829	207	control
DG(18:2/18:1)	0.0388485	0.0388485	208	tbi
Arachidonoylcarnitine CAR(20:4)	0.0386617	0.0386617	209	tbi
LPC(0:0/18:3)	-0.0385577	0.0385577	210	control
TG(54:6)_2	-0.0382838	0.0382838	211	control
Decanoylcarnitine CAR(10:0)	0.0382417	0.0382417	212	tbi
TG(58:9)	-0.0380575	0.0380575	213	control
TG(56:6)_2	0.0380304	0.0380304	214	tbi
TG(53:5)	0.0380015	0.0380015	215	tbi
TG(53:3)	-0.0375941	0.0375941	216	control
LPC(0:0/20:3)	0.0374884	0.0374884	217	tbi
SM(d18:2/16:0)_1	-0.0374778	0.0374778	218	control
PE(18:0/22:6)	0.0372053	0.0372053	219	tbi
LPC(20:0/0:0)	-0.0370921	0.0370921	220	control
LPC(0:0/18:1)	0.0370249	0.0370249	221	tbi
Hexadecadienoylcarnitine CAR(16:2)	0.0368912	0.0368912	222	tbi
LPC(19:0/0:0)	-0.0368156	0.0368156	223	control
TG(53:4)	0.0367197	0.0367197	224	tbi
LPC(22:0/0:0)	-0.0356393	0.0356393	225	control
DG(34:2)	-0.035211	0.035211	226	control
PC(40:3)	-0.0351653	0.0351653	227	control
PC(16:0/22:6)	-0.0351192	0.0351192	228	control
LPC(O-26:1/0:0)	-0.0350888	0.0350888	229	control
SM(d18:2/22:0)	0.035078	0.035078	230	tbi
SM(d19:1/16:0)	-0.0348567	0.0348567	231	control
PC(O-18:1/18:1) and/or PC(P-18:0/18:1)	0.0347826	0.0347826	232	tbi
LacCer(d42:3)	0.034617	0.034617	233	tbi
PC(O-24:1/20:4) and/or PC(P-24:0/20:4)	0.03388	0.03388	234	tbi
Octadecatrienoic acid FA(18:3)_1	-0.0333309	0.0333309	235	control
Linoleic acid FA(18:2)	-0.0332786	0.0332786	236	control
LPE(0:0/18:2)	-0.0331499	0.0331499	237	control
TG(54:5)_2	-0.0331234	0.0331234	238	control
LPI(0:0/18:2)	-0.0330647	0.0330647	239	control
PC(16:0/18:3)	0.0330385	0.0330385	240	tbi
Luteine	-0.0329719	0.0329719	241	control
Decadienoylcarnitine CAR(10:2)	0.0327451	0.0327451	242	tbi
PC(15:0/18:2)	-0.032711	0.032711	243	control
TG(56:7)_1	-0.0325847	0.0325847	244	control
PC(28:0); PC(14:0/14:0) | PC(16:0/12:0)	-0.0324219	0.0324219	245	control
TG(54:3)	0.0323337	0.0323337	246	tbi
PC(O-22:0/20:3)	0.032277	0.032277	247	tbi
SM(d19:1/18:0)	-0.0320528	0.0320528	248	control
Eicosapentaenoic acid FA(20:5)	-0.0320464	0.0320464	249	control
LPC(O-24:1/0:0)	-0.031684	0.031684	250	control
PC(O-18:0/20:4)	-0.0314323	0.0314323	251	control
LPI(22:5/0:0)	-0.0313613	0.0313613	252	control
LPI(18:1/0:0)	-0.0310502	0.0310502	253	control
DG(16:0/18:1)	-0.0306092	0.0306092	254	control
DG(32:1)	-0.0302941	0.0302941	255	control
PC(33:1); PC(15:0/18:1) | PC(16:0/17:1)	-0.030211	0.030211	256	control
LPI(0:0/18:0)	-0.0300009	0.0300009	257	control
HexCer(d18:1/22:0)	-0.0299007	0.0299007	258	control
Cer(d18:1/20:0)	-0.0298413	0.0298413	259	control
TG(52:6)_1	0.0298172	0.0298172	260	tbi
Palmitoleic acid FA(16:1)	0.0297473	0.0297473	261	tbi
SM(d16:1/22:0)	-0.0296865	0.0296865	262	control
PE(16:0/20:4)	-0.0295785	0.0295785	263	control
Sphingosine-1-phosphate	-0.0295476	0.0295476	264	control
LPC(20:5/0:0)	-0.029395	0.029395	265	control
PC(18:0/22:4)	-0.0290633	0.0290633	266	control
Cholesterol	-0.0290149	0.0290149	267	control
PC(18:0/18:1)	-0.0286457	0.0286457	268	control
TG(56:6)_1	0.0286223	0.0286223	269	tbi
SM(d18:2/14:0)	-0.0285687	0.0285687	270	control
LPC(O-18:1/0:0)_2	-0.0283988	0.0283988	271	control
TG(54:5)_1	0.0283052	0.0283052	272	tbi
TG(48:3)	-0.0282438	0.0282438	273	control
LacCer(d18:1/16:0)	0.0275151	0.0275151	274	tbi
Carboxyheptadecenoylcarnitine CAR(18:1-DC)	0.0273703	0.0273703	275	tbi
PC(16:0/17:0)	-0.026943	0.026943	276	control
Octenoylcarnitine CAR(8:1)	-0.0268969	0.0268969	277	control
TG(58:8)	-0.0267601	0.0267601	278	control
Lauroylcarnitine CAR(12:0)	0.026384	0.026384	279	tbi
Beta-cryptoxanthin	-0.0259572	0.0259572	280	control
Lignoceric acid FA(24:0)	-0.0256562	0.0256562	281	control
TG(50:3)	0.0251023	0.0251023	282	tbi
LPE(0:0/18:0)	-0.024753	0.024753	283	control
TG(52:6)_3	0.0245846	0.0245846	284	tbi
PE(O-18:1/20:4) and/or PE(P-18:0/20:4)	0.0242725	0.0242725	285	tbi
TG(44:0)	-0.0238302	0.0238302	286	control
Octadecatrienoic acid FA(18:3)_2	-0.0236449	0.0236449	287	control
PC(14:0/22:6)	-0.0223556	0.0223556	288	control
PC(16:0/22:4)	-0.0223224	0.0223224	289	control
DG(18:0/18:1)	-0.0221495	0.0221495	290	control
LPC(0:0/16:0)	-0.0213927	0.0213927	291	control
LPI(16:1/0:0)	-0.0212694	0.0212694	292	control
TG(54:7)_1	0.0212201	0.0212201	293	tbi
SM(d30:1); SM(d16:1/14:0) | SM(d18:1/12:0)	-0.0212172	0.0212172	294	control
DG(16:0/16:0)	-0.0211229	0.0211229	295	control
LacCer(d18:1/24:1)	0.0210719	0.0210719	296	tbi
MG(16:0)	-0.020552	0.020552	297	control
LPI(0:0/18:1)	-0.0199789	0.0199789	298	control
Palmitic acid FA(16:0)	-0.0198475	0.0198475	299	control
PC(O-24:0/20:4)	0.0192727	0.0192727	300	tbi
LPC(0:0/18:2)	-0.0192674	0.0192674	301	control
LPC(18:2/0:0)	-0.0191025	0.0191025	302	control
PC(18:0/18:2)	-0.0187871	0.0187871	303	control
TG(54:4)	-0.0185971	0.0185971	304	control
TG(52:4)_1	-0.0185915	0.0185915	305	control
PE(16:0/18:2)	0.0184732	0.0184732	306	tbi
TG(49:2)	-0.0181265	0.0181265	307	control
PC(O-16:1/18:2) and/or PC(P-16:0/18:2)	0.0178962	0.0178962	308	tbi
PC(O-24:1/20:3) and/or PC(P-24:0/20:3)	-0.0174744	0.0174744	309	control
PC(O-24:2/20:4) and/or PC(P-24:1/20:4)	0.0174132	0.0174132	310	tbi
NAPE(O-18:1/18:1/16:0) and/or NAPE(P-18:0/18:1/16:0)	-0.0173175	0.0173175	311	control
PC(O-18:0/20:3)	-0.0173154	0.0173154	312	control
LPC(O-18:0/0:0)	0.0172537	0.0172537	313	tbi
Dodecenoylcarnitine CAR(12:1)_1	-0.0171112	0.0171112	314	control
DG(18:0/16:0)	0.0170403	0.0170403	315	tbi
LPC(0:0/20:4)	0.0167344	0.0167344	316	tbi
Octanoylcarnitine CAR(8:0)	0.0165342	0.0165342	317	tbi
PC(18:1/20:3)	-0.0163861	0.0163861	318	control
PE(O-18:1/22:6) and/or PE(P-18:0/22:6)	0.0161634	0.0161634	319	tbi
Cer(d18:1/18:0)	0.0158042	0.0158042	320	tbi
Eicosadienoylcarnitine CAR(20:2)	-0.0157879	0.0157879	321	control
PC(18:0/18:0)	-0.0156322	0.0156322	322	control
SulfoHexCer(d18:1/20:0(OH))	-0.015422	0.015422	323	control
TG(56:7)_3	-0.0152533	0.0152533	324	control
PC(O-16:0/22:5)	-0.0151599	0.0151599	325	control
Cer(t18:0/24:1)	-0.0141065	0.0141065	326	control
Cer(d16:1/24:0)	-0.0138087	0.0138087	327	control
PC(O-18:1/22:6) and/or PC(P-18:0/22:6)	0.0136978	0.0136978	328	tbi
TG(53:1)	0.0132597	0.0132597	329	tbi
TG(51:4)	0.0131799	0.0131799	330	tbi
LPE(18:0/0:0)	0.0131463	0.0131463	331	tbi
LPE(22:6/0:0)	-0.0129328	0.0129328	332	control
PC(O-16:1/22:6) and/or PC(P-16:0/22:6)	0.0127727	0.0127727	333	tbi
SM(d18:2/18:0)	0.012631	0.012631	334	tbi
PC(18:0/20:3)	0.0125648	0.0125648	335	tbi
TG(53:2)	0.0124734	0.0124734	336	tbi
PC(16:1/20:4)	-0.0123683	0.0123683	337	control
PE(18:0/16:0)	0.0123238	0.0123238	338	tbi
LPC(16:1/0:0)	-0.0117191	0.0117191	339	control
LacCer(d18:1/24:0)	0.0113679	0.0113679	340	tbi
TG(52:6)_2	0.0111698	0.0111698	341	tbi
TG(58:7)_2	-0.0107198	0.0107198	342	control
PC(O-16:0/15:0)	-0.0105168	0.0105168	343	control
LPC(O-20:0/0:0)	-0.010463	0.010463	344	control
Cer(d42:3); Cer(d18:2/24:1)| Cer(d18:1/24:2)	0.0103228	0.0103228	345	tbi
PC(O-16:0/14:0)	-0.0102484	0.0102484	346	control
Cer(d18:1/24:1)	-0.0099843	0.0099843	347	control
LPC(20:4/0:0)	-0.00989905	0.00989905	348	control
PC(34:0); (18:0/16:0) | PC(16:0/18:0)	0.00963359	0.00963359	349	tbi
Delta-Tocopherol	-0.00955069	0.00955069	350	control
Zeta-carotene	0.00940495	0.00940495	351	tbi
Hydroxydecanoylcarnitine CAR(10:0-OH)	-0.00931416	0.00931416	352	control
LPE(0:0/22:6)	-0.0091622	0.0091622	353	control
PC(O-16:0/20:3)	-0.00869413	0.00869413	354	control
PE(O-18:1/18:1) and/or PE(P-18:0/18:1)	0.00862018	0.00862018	355	tbi
PC(O-26:1/20:4) and/or PC(P-26:0/20:4)	-0.00826666	0.00826666	356	control
PC(18:1/22:6)	-0.00815507	0.00815507	357	control
TG(50:4)	0.00762672	0.00762672	358	tbi
Cer(d16:1/20:0)	-0.00728447	0.00728447	359	control
LPG(18:0/0:0)	0.0069832	0.0069832	360	tbi
PC(16:1/18:2)	0.00668284	0.00668284	361	tbi
DG(36:2); DG(18:1/18:1) | DG(18:0/18:2)	0.00633457	0.00633457	362	tbi
Oleic acid FA(18:1)	0.00624392	0.00624392	363	tbi
TG(52:1)	0.00604899	0.00604899	364	tbi
DG(36:4)_1; DG(18:2/18:2) | DG(18:1/18:3)	-0.00579318	0.00579318	365	control
TG(50:1)	0.00528774	0.00528774	366	tbi
LPE(0:0/20:4)	0.00519037	0.00519037	367	tbi
Stearoylcarnitine CAR(18:0)	0.00493672	0.00493672	368	tbi
PE(18:1/18:2)	0.0047888	0.0047888	369	tbi
PC(O-22:0/18:2)	-0.00415959	0.00415959	370	control
PC(18:2/18:2)	-0.00395734	0.00395734	371	control
PC(O-24:1/18:1) and/or PC(P-24:0/18:1)	-0.0037633	0.0037633	372	control
TG(49:3)	0.00374053	0.00374053	373	tbi
PC(O-16:0/18:2)	-0.00321994	0.00321994	374	control
Zeaxanthin	-0.00317015	0.00317015	375	control
SM(d16:1/20:0)	0.0031381	0.0031381	376	tbi
Cer(d16:1/22:0)	0.00293423	0.00293423	377	tbi
LPC(O-18:1/0:0)_1	-0.00292435	0.00292435	378	control
PC(O-16:0/16:0)	-0.00186498	0.00186498	379	control
Cer(d18:0/22:0)	-0.00180881	0.00180881	380	control
Arachidic acid FA(20:0)	0.00143128	0.00143128	381	tbi
SM(d18:2/16:0)_2	-0.00132209	0.00132209	382	control
PC(16:0/20:5)	0.00100667	0.00100667	383	tbi
PE(18:0/18:2)	0.000938617	0.000938617	384	tbi
TG(49:1)	0.000704282	0.000704282	385	tbi
PC(O-18:0/16:0)	-0.000163899	0.000163899	386	control
PC(18:2/20:4)	0.000142172	0.000142172	387	tbi
