# Supplementary material for: A plasma lipid signature in acute human traumatic brain injury: Link with neuronal injury and inflammation markers
Source: J Cereb Blood Flow Metab. 2024 Aug 26;45(3):443–58. doi: 10.1177/0271678X241276951 (PMC11572080; doi:10.1177/0271678X241276951)
Supplement: sj-xlsx-4-jcb-10.1177_0271678X241276951 - Supplemental material for A plasma lipid signature in acute human traumatic brain injury: Link with neuronal injury and inflammation markers [file sj-xlsx-4-jcb-10.1177_0271678X241276951.xlsx]

## Sheet: Discovery
lipid	Control vs TBI0		Control vs TBI24		Control vs TBI72		comparison with lowest ttset p
	ttest p	log2 fold change	ttest p	log2 fold change	ttest p	log2 fold change	comparison	value
LPC(19:0/0:0)	0.134341	-0.483002	8.99055e-06	-2.02123	0.000121177	-1.71738	Control vs TBI24	8.99055e-06
LPC(20:0/0:0)	0.880599	-0.0190015	4.12869e-05	-1.7236	0.00104354	-1.28554	Control vs TBI24	4.12869e-05
LPC(O-20:0/0:0)	0.694055	0.0528908	5.21298e-05	-1.52521	0.00157283	-1.24894	Control vs TBI24	5.21298e-05
LPC(17:0/0:0)	0.281855	-0.358186	8.18819e-05	-1.89935	0.000356851	-1.43314	Control vs TBI24	8.18819e-05
LPC(15:0/0:0)	0.31895	-0.511325	8.45054e-05	-2.1429	0.000190307	-1.87664	Control vs TBI24	8.45054e-05
LPC(22:0/0:0)	0.823089	-0.0604443	0.000144833	-1.30137	0.00120589	-1.23818	Control vs TBI24	0.000144833
LPC(O-18:0/0:0)	0.506601	-0.163672	0.000231112	-1.47317	0.002967	-1.17951	Control vs TBI24	0.000231112
LPC(0:0/15:0)	0.815894	0.148399	0.00023324	-2.27476	0.000823456	-1.99609	Control vs TBI24	0.00023324
PE(O-16:1/20:4) and/or PE(P-16:0/20:4)	0.478596	-0.234354	0.00620455	-0.966856	0.000422956	-1.12181	Control vs TBI72	0.000422956
LPC(18:1/0:0)_2	0.752367	0.355401	0.000891874	-1.52904	0.000473501	-1.28048	Control vs TBI72	0.000473501
LPC(P-16:0/0:0)	0.379516	0.402993	0.000501639	-1.72653	0.0055417	-1.35379	Control vs TBI24	0.000501639
LPC(O-16:0/0:0)	0.853445	-0.136369	0.000568369	-1.57585	0.00100159	-1.41062	Control vs TBI24	0.000568369
LPC(0:0/14:0)	0.881161	0.263772	0.00241781	-1.88988	0.000593871	-1.93292	Control vs TBI72	0.000593871
LPC(14:0/0:0)	0.861278	0.216016	0.00250847	-1.79818	0.000641046	-1.93595	Control vs TBI72	0.000641046
PE(O-18:1/20:4) and/or PE(P-18:0/20:4)	0.577868	-0.0851879	0.0257655	-0.777448	0.000646204	-0.952011	Control vs TBI72	0.000646204
LPC(20:1/0:0)	0.843669	-0.0672177	0.000717779	-1.45073	0.0103393	-0.831263	Control vs TBI24	0.000717779
LPC(0:0/18:2)	0.799551	0.0756385	0.000792298	-1.69198	0.00652169	-1.22836	Control vs TBI24	0.000792298
LPC(O-18:1/0:0)_1	0.556421	-0.223545	0.000796542	-1.51179	0.00266365	-1.17686	Control vs TBI24	0.000796542
SulfoHexCer(d18:2/22:0(OH))	0.727331	-0.0766984	0.00082746	-0.987629	0.00126268	-1.16902	Control vs TBI24	0.00082746
LPC(18:2/0:0)	0.717569	0.144879	0.000853108	-1.58626	0.00662107	-1.13662	Control vs TBI24	0.000853108
SulfoHexCer(d18:2/24:0(OH))	0.523504	-0.198381	0.00129675	-0.984134	0.000924123	-1.02099	Control vs TBI72	0.000924123
SulfoHexCer(d18:1/24:1(OH))	0.5242	-0.198062	0.00129614	-0.984022	0.000926981	-1.02082	Control vs TBI72	0.000926981
LPE(P-18:0/0:0)	0.991907	0.00899314	0.00102181	-1.59076	0.00110228	-1.24905	Control vs TBI24	0.00102181
Octadecatrienoic acid FA(18:3)_2	0.181825	-0.775883	0.359743	-0.281383	0.00103693	-1.5225	Control vs TBI72	0.00103693
LPC(18:3/0:0)_2	0.834466	0.402315	0.00702389	-1.62539	0.00124309	-1.56291	Control vs TBI72	0.00124309
SulfoHexCer(d18:1/16:0(OH))	0.709806	-0.156309	0.0012586	-1.17631	0.00698123	-0.953155	Control vs TBI24	0.0012586
LPE(18:2/0:0)	0.569165	0.44709	0.00135073	-1.47275	0.00364304	-1.13608	Control vs TBI24	0.00135073
SulfoHexCer(d18:1/24:0(OH))	0.506975	-0.250814	0.00544351	-0.94931	0.00140631	-1.14068	Control vs TBI72	0.00140631
LPC(17:1/0:0)	0.883592	0.415576	0.00668165	-1.43091	0.00143197	-1.32562	Control vs TBI72	0.00143197
PE(O-18:2/18:2) and/or PE(P-18:1/18:2)	0.859706	0.04312	0.0296845	-1.07807	0.00154507	-1.49426	Control vs TBI72	0.00154507
LPC(18:0/0:0)	0.857215	0.0265003	0.00155528	-1.34423	0.00673451	-0.920859	Control vs TBI24	0.00155528
PE(O-18:2/20:4) and/or PE(P-18:1/20:4)	0.525768	-0.184612	0.0130416	-1.02732	0.00160158	-1.04316	Control vs TBI72	0.00160158
LPC(0:0/18:0)	0.689994	-0.0640549	0.00160849	-1.4066	0.0080239	-0.934259	Control vs TBI24	0.00160849
LPC(20:2/0:0)	0.775652	-0.0184705	0.00190701	-1.59624	0.00173004	-1.21097	Control vs TBI72	0.00173004
LPE(0:0/18:2)	0.488959	0.45356	0.00192096	-1.48643	0.00517621	-1.16713	Control vs TBI24	0.00192096
PE(O-16:1/18:2) and/or PE(P-16:0/18:2)	0.658576	-0.116929	0.00447288	-1.07602	0.00210229	-0.975733	Control vs TBI72	0.00210229
SulfoHexCer(d18:1/24:1)	0.12855	0.356486	0.017843	-0.538466	0.00210887	-0.691715	Control vs TBI72	0.00210887
PC(18:2/18:2)	0.524695	-0.21258	0.00226644	-1.41656	0.0364806	-0.725174	Control vs TBI24	0.00226644
LPC(0:0/20:3)	0.698019	-0.0251667	0.00242256	-1.70507	0.00668392	-1.35892	Control vs TBI24	0.00242256
PE(18:0/16:0)	0.351591	1.00515	0.415744	0.639196	0.00246822	1.10815	Control vs TBI72	0.00246822
LPC(P-18:0/0:0)	0.577524	0.330587	0.00264916	-1.357	0.0229383	-0.940749	Control vs TBI24	0.00264916
Octadecatrienoic acid FA(18:3)_1	0.223034	-0.65182	0.670851	-0.0269013	0.00265521	-1.16281	Control vs TBI72	0.00265521
LPC(20:3/0:0)_1	0.674348	-0.0497466	0.00285783	-1.78576	0.00486218	-1.45551	Control vs TBI24	0.00285783
PC(O-16:0/20:3)	0.794695	0.0809879	0.0253584	-0.794214	0.00334889	-1.06569	Control vs TBI72	0.00334889
SulfoHexCer(d18:2/22:0)	0.873912	0.147543	0.0101334	-0.829075	0.00346354	-1.02245	Control vs TBI72	0.00346354
LPC(16:0/0:0)	0.801981	0.165899	0.00384705	-1.10188	0.0087803	-0.880734	Control vs TBI24	0.00384705
PE(16:0/18:1)	0.302682	1.87439	0.0375096	1.75282	0.00389706	1.73079	Control vs TBI72	0.00389706
SM(d18:1/23:0)	0.461492	-0.278649	0.00391382	-0.93395	0.02229	-0.729708	Control vs TBI24	0.00391382
LPC(0:0/16:0)	0.736985	0.178812	0.00406108	-1.08423	0.0115334	-0.821181	Control vs TBI24	0.00406108
PC(O-16:0/18:2)	0.964256	-0.0404959	0.0116283	-0.992994	0.00413294	-1.13845	Control vs TBI72	0.00413294
SM(d18:2/23:0)	0.477855	-0.253839	0.00455486	-0.853493	0.0180991	-0.735769	Control vs TBI24	0.00455486
PC(14:0/20:4)	0.584798	-0.152688	0.104432	-0.754529	0.00504624	-1.6254	Control vs TBI72	0.00504624
SulfoHexCer(d18:1/18:0(OH))	0.868026	-0.131997	0.00603675	-1.21659	0.00841449	-1.15251	Control vs TBI24	0.00603675
SM(d18:1/20:0)	0.803297	-0.0475138	0.00617069	-0.635803	0.389224	-0.136526	Control vs TBI24	0.00617069
PE(18:0/22:6)	0.209402	0.326586	0.0500454	1.00753	0.00657402	1.21652	Control vs TBI72	0.00657402
PE(18:0/22:5)	0.21493	0.337361	0.058838	0.989938	0.0066822	1.21197	Control vs TBI72	0.0066822
Retinol	0.748336	0.0843976	0.130384	-0.31264	0.00744285	-0.735339	Control vs TBI72	0.00744285
Sulfo2HexCer(d34:1)	0.31854	0.350871	0.0205704	-0.766453	0.00755268	-0.901221	Control vs TBI72	0.00755268
Eicosatrienoylcarnitine CAR(20:3)	0.691322	-0.0416758	0.0342874	-0.795985	0.00755605	-1.04391	Control vs TBI72	0.00755605
PC(O-22:0/18:2)	0.205495	0.223207	0.0283827	-0.50155	0.00868997	-0.504478	Control vs TBI72	0.00868997
SM(d18:1/22:0)	0.736121	-0.0843827	0.00879727	-0.661918	0.0497419	-0.430513	Control vs TBI24	0.00879727
LPC(O-24:1/0:0)	0.223843	0.289645	0.00885117	-0.746178	0.0178979	-0.897179	Control vs TBI24	0.00885117
LPC(22:5/0:0)_1	0.863164	0.0223517	0.00888813	-1.12323	0.0324892	-0.825375	Control vs TBI24	0.00888813
HydroxyPalmitic acid FA(16:0(OH))	0.295707	0.214859	0.214462	-0.19351	0.00891999	-0.704086	Control vs TBI72	0.00891999
LPC(O-18:1/0:0)_2	0.76079	-0.224221	0.00919471	-1.34944	0.0341431	-1.08855	Control vs TBI24	0.00919471
PE(O-18:1/18:2) and/or PE(P-18:0/18:2)	0.715614	-0.0628504	0.0171287	-0.884032	0.00929766	-0.705235	Control vs TBI72	0.00929766
NAPE(O-18:1/18:1/16:0) and/or NAPE(P-18:0/18:1/16:0)	0.00963656	0.496887	0.772018	0.155442	0.869427	0.0708639	Control vs TBI0	0.00963656
PC(O-16:1/18:2) and/or PC(P-16:0/18:2)	0.307195	0.55469	0.0429743	-0.782481	0.0105152	-1.0037	Control vs TBI72	0.0105152
PE(O-18:1/22:4) and/or PE(P-18:0/22:4)	0.860781	0.00796896	0.010527	1.95296	0.225685	1.80426	Control vs TBI24	0.010527
PE(16:0/18:2)	0.263758	1.35584	0.199493	0.898308	0.0108509	1.15883	Control vs TBI72	0.0108509
SulfoHexCer(d18:2/16:0(OH))	0.979204	0.00323937	0.0108547	-0.706231	0.0304142	-0.632855	Control vs TBI24	0.0108547
SM(d19:1/24:1)	0.214949	-0.713711	0.0110168	-1.17976	0.105622	-0.730626	Control vs TBI24	0.0110168
LPE(0:0/20:4)	0.463648	0.56197	0.0123622	-1.56547	0.0299165	-1.26375	Control vs TBI24	0.0123622
SM(d35:1); SM(d17:1/18:0) | SM(d18:1/17:0)	0.738877	-0.0989204	0.0132748	-0.636395	0.330286	-0.197502	Control vs TBI24	0.0132748
Cer(d18:1/18:0)	0.940313	0.054782	0.90208	0.165481	0.0136449	1.16356	Control vs TBI72	0.0136449
SM(d18:1/20:1)	0.676265	-0.0861804	0.0143348	-0.641391	0.0977419	-0.384859	Control vs TBI24	0.0143348
LPC(0:0/20:4)	0.624547	0.422167	0.0144244	-1.0544	0.03574	-0.835212	Control vs TBI24	0.0144244
PC(O-24:1/22:5) and/or PC(P-24:0/22:5)	0.762823	0.0236333	0.0728365	-0.644443	0.0147061	-0.962204	Control vs TBI72	0.0147061
PC(O-24:0/18:2)	0.65947	0.116889	0.0155271	-0.454318	0.143327	-0.283755	Control vs TBI24	0.0155271
SM(d18:2/22:0)	0.758332	-0.0601548	0.0157037	-0.745828	0.0306861	-0.60885	Control vs TBI24	0.0157037
LPC(20:4/0:0)	0.670184	0.213064	0.0158009	-1.03415	0.0600913	-0.70365	Control vs TBI24	0.0158009
LPC(22:6/0:0)	0.50648	-0.416826	0.0162555	-1.17729	0.158311	-0.609952	Control vs TBI24	0.0162555
TG(52:6)_2	0.414308	-0.273834	0.0543074	-0.756605	0.0162596	-1.06364	Control vs TBI72	0.0162596
PC(14:0/22:6)	0.285744	-0.849756	0.0282725	-1.18609	0.016701	-1.22321	Control vs TBI72	0.016701
Luteine	0.475108	-0.292958	0.0177466	-0.802248	0.023373	-0.784029	Control vs TBI24	0.0177466
Stearoylcarnitine CAR(18:0)	0.0178947	0.496993	0.136783	-0.363563	0.231012	-0.275899	Control vs TBI0	0.0178947
SulfoHexCer(d18:2/24:1)	0.232562	0.578405	0.0761059	-0.523345	0.0183737	-0.759273	Control vs TBI72	0.0183737
SM(d17:1/24:1)	0.747576	-0.147628	0.0188489	-0.743951	0.111886	-0.499346	Control vs TBI24	0.0188489
PE(O-20:1/18:2) and/or PE(P-20:0/18:2)	0.580214	-0.147771	0.0204172	-0.824008	0.0237846	-0.677353	Control vs TBI24	0.0204172
Octadecatrienoylcarnitine CAR(18:3)_2	0.343378	-0.424372	0.0489658	-0.886915	0.0206731	-0.855618	Control vs TBI72	0.0206731
SM(d18:1/24:0)	0.995791	-0.00443408	0.021115	-0.657757	0.055081	-0.518172	Control vs TBI24	0.021115
Lauric acid FA(12:0)	0.886337	0.517873	0.427167	0.24202	0.0215273	-1.17352	Control vs TBI72	0.0215273
SulfoHexCer(d18:1/20:0(OH))	0.969065	0.0314756	0.0449883	-0.749647	0.0215843	-0.875165	Control vs TBI72	0.0215843
SM(d16:1/22:0)	0.720061	-0.225042	0.0216941	-0.945587	0.0335281	-0.909248	Control vs TBI24	0.0216941
Sulfo2HexCer(d40:1)	0.657726	0.0854363	0.0330035	-0.938216	0.0221018	-1.03749	Control vs TBI72	0.0221018
LPC(0:0/22:6)	0.522403	-0.400224	0.0233268	-1.11594	0.192097	-0.556127	Control vs TBI24	0.0233268
LPC(20:3/0:0)_2	0.745878	0.632461	0.023511	-1.21878	0.0339027	-1.01215	Control vs TBI24	0.023511
PC(O-18:0/20:3)	0.597067	0.205349	0.0600748	-0.603653	0.0235994	-0.759643	Control vs TBI72	0.0235994
Cer(d18:1/26:1)	0.566709	0.266205	0.954714	0.0894149	0.0236409	0.690906	Control vs TBI72	0.0236409
PC(O-18:0/16:0)	0.135553	0.168313	0.0249009	-0.455415	0.254078	-0.211976	Control vs TBI24	0.0249009
PC(O-24:2/20:4) and/or PC(P-24:1/20:4)	0.788262	-0.0395631	0.0710087	-0.586174	0.0250631	-0.748619	Control vs TBI72	0.0250631
Cer(d18:1/16:0)	0.19253	-0.22554	0.0258875	-0.443878	0.242903	0.221972	Control vs TBI24	0.0258875
PE(16:0/20:4)	0.195941	1.32623	0.200769	0.911533	0.0262383	1.05857	Control vs TBI72	0.0262383
LPC(24:0/0:0)	0.420254	0.326984	0.0307622	-0.661058	0.0264378	-0.786873	Control vs TBI72	0.0264378
LPC(18:1/0:0)_1	0.453897	0.605296	0.02706	-0.801496	0.0409797	-0.595158	Control vs TBI24	0.02706
Octadecatetraenoic acid FA(18:4)	0.313022	-0.856024	0.906765	-0.298174	0.0270825	-1.49779	Control vs TBI72	0.0270825
Arachidyl carnitine CAR(20:0)	0.359017	0.280261	0.0274728	-0.857832	0.122322	-0.627576	Control vs TBI24	0.0274728
Palmitoylcarnitine CAR(16:0)	0.0277075	0.417948	0.375798	-0.142681	0.202524	-0.321497	Control vs TBI0	0.0277075
Sulfo2HexCer(d42:2)	0.0749208	0.402602	0.082561	-0.584341	0.0281683	-0.805874	Control vs TBI72	0.0281683
PE(18:0/20:4)	0.184008	1.17914	0.132007	1.10089	0.0284119	1.12528	Control vs TBI72	0.0284119
LPC(0:0/18:1)	0.446667	0.686458	0.0290402	-0.846628	0.0508575	-0.606018	Control vs TBI24	0.0290402
PE(O-20:1/20:4) and/or PE(P-20:0/20:4)	0.680153	0.0310799	0.0641621	-0.515755	0.0291316	-0.496239	Control vs TBI72	0.0291316
Capric acid FA(10:0)	0.572565	2.02785	0.0735395	3.45005	0.0295129	2.54403	Control vs TBI72	0.0295129
LPE(22:6/0:0)	0.673215	0.781199	0.168809	-0.359611	0.029932	-1.17968	Control vs TBI72	0.029932
LPC(16:1/0:0)	0.552106	1.2185	0.0946041	-0.519916	0.0304859	-0.796708	Control vs TBI72	0.0304859
PC(15:0/18:2)	0.314096	-0.62321	0.0306604	-1.10669	0.0513933	-1.00971	Control vs TBI24	0.0306604
Myristic acid FA(14:0)	0.89195	0.169838	0.741578	0.380122	0.0307788	-0.935667	Control vs TBI72	0.0307788
Docosahexaenoic FA(22:6)	0.196423	-0.796145	0.246444	-0.473532	0.0307972	-0.91703	Control vs TBI72	0.0307972
TG(58:8)	0.718884	-0.402531	0.329698	0.254333	0.0311681	0.912775	Control vs TBI72	0.0311681
PC(14:0/18:2)	0.849119	0.100069	0.115111	-0.695506	0.0312601	-1.23436	Control vs TBI72	0.0312601
Sulfo2HexCer(d42:1)	0.442065	0.214459	0.0315392	-0.812909	0.0421508	-0.776393	Control vs TBI24	0.0315392
LPE(20:4/0:0)	0.389591	0.462047	0.0334621	-0.835141	0.052582	-0.633708	Control vs TBI24	0.0334621
PE(36:1); PE(18:0/18:1) | PE(18:1/18:0)	0.395486	1.70573	0.167941	1.58929	0.0335793	1.49862	Control vs TBI72	0.0335793
LPC(18:3/0:0)_1	0.806833	0.801693	0.0356322	-1.04257	0.0338147	-0.905067	Control vs TBI72	0.0338147
LPC(0:0/16:1)	0.623866	1.09665	0.0833393	-0.580241	0.0339839	-0.769499	Control vs TBI72	0.0339839
PC(18:0/18:0)	0.790848	-0.0824244	0.0351793	-0.607945	0.361965	-0.198894	Control vs TBI24	0.0351793
SM(d19:1/16:0)	0.716122	-0.296555	0.0351883	-1.02713	0.448043	-0.359612	Control vs TBI24	0.0351883
PC(O-24:1/22:4) and/or PC(P-24:0/22:4)	0.520321	0.546906	0.335855	-0.138094	0.0364538	-0.59724	Control vs TBI72	0.0364538
TG(52:5)_2	0.580985	-0.123864	0.201958	-0.228408	0.0377832	-0.74573	Control vs TBI72	0.0377832
PC(O-24:2/18:2) and/or PC(P-24:1/18:2)	0.847197	-0.178862	0.0721453	-0.754394	0.0378777	-0.865262	Control vs TBI72	0.0378777
Linoleic acid FA(18:2)	0.461187	-0.206547	0.70627	0.0933218	0.0379395	-0.983913	Control vs TBI72	0.0379395
PC(O-18:1/22:6) and/or PC(P-18:0/22:6)	0.576291	-0.174389	0.0380565	-0.706289	0.0916997	-0.559056	Control vs TBI24	0.0380565
Eicosatrienoic acid FA(20:3)	0.498913	-0.292397	0.612322	-0.0168523	0.0394707	-0.904379	Control vs TBI72	0.0394707
DG(18:2/18:1)	0.0410473	-0.633352	0.483162	-0.142095	0.729544	-0.0775626	Control vs TBI0	0.0410473
PC(O-24:1/20:3) and/or PC(P-24:0/20:3)	0.0947746	0.577445	0.420251	-0.190097	0.0414205	-0.620462	Control vs TBI72	0.0414205
PC(O-22:0/20:3)	0.325347	0.479766	0.241421	-0.322163	0.0424216	-0.651322	Control vs TBI72	0.0424216
TG(58:7)_2	0.588549	-0.0380259	0.196735	0.36077	0.0427804	0.611295	Control vs TBI72	0.0427804
PC(O-18:1/18:1) and/or PC(P-18:0/18:1)	0.0429947	0.93287	0.0940829	0.478773	0.138207	0.39226	Control vs TBI0	0.0429947
PC(O-22:1/20:4) and/or PC(P-22:0/20:4)	0.294664	0.228531	0.180801	-0.251073	0.0440285	-0.4629	Control vs TBI72	0.0440285
PC(O-16:0/15:0)	0.847239	0.0768994	0.0445805	-0.824707	0.0871106	-0.695264	Control vs TBI24	0.0445805
SM(d18:2/14:0)	0.426104	-0.443105	0.0446657	-0.868923	0.0626626	-0.79831	Control vs TBI24	0.0446657
Hexadecadienoic acid FA(16:2)	0.328113	-0.713284	0.491163	-0.363008	0.0452206	-1.23445	Control vs TBI72	0.0452206
Zeaxanthin	0.763563	-0.374016	0.0603627	-1.22108	0.0454646	-1.26921	Control vs TBI72	0.0454646
Arachidonoylcarnitine CAR(20:4)	0.691014	0.133487	0.0578655	-0.613331	0.046431	-0.850326	Control vs TBI72	0.046431
Delta-Tocopherol	0.835447	0.148497	0.0467868	2.21338	0.0554611	1.77363	Control vs TBI24	0.0467868
LPC(22:4/0:0)	0.817982	0.348606	0.0504413	-0.917031	0.0557876	-0.912912	Control vs TBI24	0.0504413
Palmitic acid FA(16:0)	0.911584	0.175731	0.938798	0.45337	0.0504862	-0.807721	Control vs TBI72	0.0504862
PC(16:0/18:1)_2	0.235756	0.533212	0.0877628	0.563163	0.0506709	0.474396	Control vs TBI72	0.0506709
Bilirubin	0.754507	-0.117345	0.0509037	0.80085	0.498477	0.177624	Control vs TBI24	0.0509037
SM(d16:1/20:0)	0.848793	-0.122291	0.053987	-0.675747	0.233924	-0.387965	Control vs TBI24	0.053987
PC(28:0); PC(14:0/14:0) | PC(16:0/12:0)	0.922621	0.903137	0.0726406	-1.33783	0.0548659	-1.89502	Control vs TBI72	0.0548659
LPE(0:0/18:1)	0.661393	1.38693	0.056132	-1.02875	0.0968329	-0.868885	Control vs TBI24	0.056132
LPE(16:0/0:0)	0.1823	0.959778	0.0562703	-0.747395	0.193631	-0.414882	Control vs TBI24	0.0562703
TG(48:4)	0.908465	0.434516	0.124944	-0.619662	0.0563928	-1.67779	Control vs TBI72	0.0563928
PC(18:0/20:3)	0.473521	-0.34462	0.0565703	-0.823553	0.254822	-0.354577	Control vs TBI24	0.0565703
SM(d18:2/24:1)	0.979173	0.0489035	0.0576362	-0.499448	0.293135	-0.222275	Control vs TBI24	0.0576362
SM(d16:1/24:0)	0.877928	-0.14054	0.061236	-0.803876	0.0577857	-0.837117	Control vs TBI72	0.0577857
PC(O-24:1/18:1) and/or PC(P-24:0/18:1)	0.0581252	0.644109	0.778323	0.0745205	0.671578	-0.10682	Control vs TBI0	0.0581252
PC(O-18:0/20:4)	0.905933	-0.00690995	0.0646702	-0.480201	0.0589751	-0.527161	Control vs TBI72	0.0589751
SM(d17:1/16:0)	0.950534	0.0355502	0.0594006	-0.720024	0.294155	-0.38888	Control vs TBI24	0.0594006
Cholesterol Sulfate	0.864689	0.0944336	0.0594046	-0.530578	0.219416	-0.288291	Control vs TBI24	0.0594046
PC(18:1/22:6)	0.416692	-0.428944	0.0594085	-0.77826	0.388944	-0.394954	Control vs TBI24	0.0594085
LPC(0:0/18:3)	0.620286	0.959398	0.0726515	-0.839409	0.0595457	-0.878466	Control vs TBI72	0.0595457
Hexadecenoylcarnitine CAR(16:1)_1	0.0613929	0.735207	0.693434	0.568293	0.5955	-0.0220785	Control vs TBI0	0.0613929
PC(O-24:0/20:4)	0.0615048	0.423025	0.462801	-0.0992207	0.533328	-0.0739813	Control vs TBI0	0.0615048
Docosapentaenoic acid FA(22:5)_1	0.274745	-0.629836	0.952825	0.0453143	0.0641571	-0.863197	Control vs TBI72	0.0641571
CE(18:1)	0.637341	-0.0836687	0.0642929	-0.489895	0.165222	-0.343189	Control vs TBI24	0.0642929
PE(18:0/20:3)	0.180268	0.875241	0.300587	0.900155	0.064947	0.970389	Control vs TBI72	0.064947
Octadecatrienoylcarnitine CAR(18:3)_1	0.63244	-0.144106	0.153579	-0.427173	0.0653458	-0.573186	Control vs TBI72	0.0653458
SM(d16:1/23:0)	0.813933	-0.117197	0.0748267	-0.797697	0.0656699	-0.846891	Control vs TBI72	0.0656699
PC(16:0/16:0)	0.193206	0.384792	0.695633	-0.096978	0.0658883	0.396833	Control vs TBI72	0.0658883
Cer(d19:1/24:0)	0.433379	-0.655306	0.0660239	-1.15781	0.212065	-0.722723	Control vs TBI24	0.0660239
Cer(d18:1/25:0)	0.837179	-0.0979855	0.0669797	-0.748125	0.233332	-0.473417	Control vs TBI24	0.0669797
LPG(18:0/0:0)	0.363466	1.06871	0.0674722	-0.568508	0.413987	-0.168767	Control vs TBI24	0.0674722
Cer(d18:1/24:1)	0.698236	0.122783	0.939808	0.0994262	0.0683654	0.468839	Control vs TBI72	0.0683654
Linoleoylcarnitine CAR(18:2)	0.967218	0.258161	0.155073	-0.404811	0.0689822	-0.541648	Control vs TBI72	0.0689822
PC(16:0/18:1)_1	0.123227	0.619205	0.514145	0.292699	0.0696616	0.651915	Control vs TBI72	0.0696616
Docosapentaenoic acid FA(22:5)_2	0.309194	-0.436956	0.63331	0.157393	0.0699755	-0.901354	Control vs TBI72	0.0699755
PC(18:2/20:4)	0.642464	-0.119162	0.217803	-0.389364	0.0701389	-0.901269	Control vs TBI72	0.0701389
Cer(d16:1/24:0)	0.986333	0.320383	0.269827	-0.482843	0.0713036	-1.03613	Control vs TBI72	0.0713036
Hydroxydodecanoylcarnitine CAR(12:0-OH)	0.696491	0.309442	0.481745	-0.0233441	0.072013	-0.654018	Control vs TBI72	0.072013
TG(54:3)	0.636362	0.11993	0.691116	0.10982	0.0720742	0.464581	Control vs TBI72	0.0720742
SM(d18:0/16:0)	0.425871	0.135001	0.0729641	-0.375551	0.904049	-0.0135136	Control vs TBI24	0.0729641
Sphingosine-1-phosphate	0.236732	0.553456	0.0743313	-0.436261	0.0739656	-0.427018	Control vs TBI72	0.0739656
Hydroxypalmitoleoylcarnitine CAR(16:1-OH)	0.824273	0.281999	0.673589	0.181226	0.0742242	-0.63023	Control vs TBI72	0.0742242
TG(50:5)	0.887871	0.72233	0.425368	-0.114337	0.0755421	-1.20107	Control vs TBI72	0.0755421
Stearic acid FA(18:0)	0.948164	0.0888262	0.81983	0.241956	0.0766291	-0.490311	Control vs TBI72	0.0766291
NA	0.572704	0.759729	0.687046	0.567807	0.0787818	0.675777	Control vs TBI72	0.0787818
LPE(18:0/0:0)	0.323716	0.984068	0.0790058	-0.651843	0.210742	-0.356342	Control vs TBI24	0.0790058
SM(d18:1/24:1)	0.507567	0.15868	0.0832035	-0.346857	0.89117	-0.00842377	Control vs TBI24	0.0832035
Eicosatetraenoic acid FA(20:4)	0.292386	-0.438274	0.695556	0.025283	0.0840584	-0.643976	Control vs TBI72	0.0840584
LPE(0:0/18:0)	0.328166	0.914814	0.0841883	-0.625978	0.218984	-0.339539	Control vs TBI24	0.0841883
PC(20:3/20:4)	0.111854	-0.545819	0.0844465	-0.490703	0.368056	0.16031	Control vs TBI24	0.0844465
Oleic acid FA(18:1)	0.80663	0.389489	0.745801	0.726357	0.0856155	-0.692143	Control vs TBI72	0.0856155
TG(56:3)	0.471991	0.3218	0.484274	0.401791	0.0857742	0.556354	Control vs TBI72	0.0857742
PC(O-16:0/22:5)	0.908025	0.0502333	0.0859779	-0.422152	0.126577	-0.371674	Control vs TBI24	0.0859779
Heptadecenoic acid FA(17:1)	0.734715	-0.0248762	0.968717	0.498778	0.0883058	-0.743146	Control vs TBI72	0.0883058
Zeta-carotene	0.720964	0.217095	0.08927	-0.872069	0.585877	-0.262868	Control vs TBI24	0.08927
LPC(20:5/0:0)	0.901956	0.246137	0.0893326	-0.980667	0.374271	-0.463523	Control vs TBI24	0.0893326
TG(54:2)	0.342872	1.11826	0.537776	0.433314	0.0898627	0.661452	Control vs TBI72	0.0898627
Tetracosanoylcarnitine CAR(24:0)	0.422908	0.52894	0.0899984	-0.546668	0.239218	-0.401028	Control vs TBI24	0.0899984
SM(d18:1/16:0)	0.480816	0.133125	0.0915423	-0.365324	0.980476	-0.00159892	Control vs TBI24	0.0915423
Decadienoylcarnitine CAR(10:2)	0.0977058	-1.02817	0.292578	-0.166008	0.290589	-0.253408	Control vs TBI0	0.0977058
TG(56:7)_1	0.0989444	-0.725962	0.979103	0.144356	0.866568	0.123309	Control vs TBI0	0.0989444
TG(58:7)_1	0.384957	-0.319515	0.456791	0.195816	0.103961	0.437873	Control vs TBI72	0.103961
Cer(d18:1/20:0)	0.705407	-0.0758202	0.361465	-0.173523	0.108983	0.501303	Control vs TBI72	0.108983
HexCer(d18:1/20:0)	0.263155	0.212636	0.109464	-0.334718	0.154142	-0.298086	Control vs TBI24	0.109464
MG(16:0)	0.737343	0.344891	0.110427	0.630428	0.224204	0.384869	Control vs TBI24	0.110427
Cer(d16:1/22:0)	0.860419	0.386826	0.197822	-0.473237	0.11227	-0.823608	Control vs TBI72	0.11227
PC(O-16:0/16:0)	0.193802	0.228536	0.113261	-0.35339	0.480741	-0.138659	Control vs TBI24	0.113261
TG(52:6)_3	0.728327	0.127218	0.41652	-0.136624	0.115306	-0.807696	Control vs TBI72	0.115306
Lignoceric acid FA(24:0)	0.598238	-0.24532	0.624299	-0.190365	0.115333	-0.518183	Control vs TBI72	0.115333
Tetracosenoylcarnitine CAR(24:1)	0.120995	0.394405	0.278131	-0.369345	0.612466	-0.147723	Control vs TBI0	0.120995
TG(51:4)	0.332516	-0.706836	0.153592	-0.678642	0.122428	-0.893472	Control vs TBI72	0.122428
TG(53:5)	0.122857	-0.800721	0.156351	-0.543792	0.200399	-0.556477	Control vs TBI0	0.122857
TG(49:3)	0.76003	-0.0466444	0.220943	-0.484076	0.125102	-1.56196	Control vs TBI72	0.125102
LPC(0:0/20:5)	0.850264	0.271856	0.125441	-1.05625	0.367553	-0.492622	Control vs TBI24	0.125441
Cer(d18:2/24:0)	0.895539	-0.111007	0.197569	-0.521088	0.12704	-0.604343	Control vs TBI72	0.12704
PC(40:3)	0.940796	0.184552	0.127593	-0.438505	0.229902	-0.272902	Control vs TBI24	0.127593
PC(16:0/18:3)	0.775356	0.456686	0.311568	0.00256441	0.127759	-0.591814	Control vs TBI72	0.127759
Eicosadienoic acid FA(20:2)	0.795261	-0.01293	0.975525	0.260278	0.127902	-0.7294	Control vs TBI72	0.127902
PC(16:0/20:3)	0.774914	-0.00210742	0.128376	-0.495971	0.224124	-0.377658	Control vs TBI24	0.128376
TG(48:3)	0.998985	0.665427	0.283191	-0.135657	0.128989	-1.50854	Control vs TBI72	0.128989
PC(O-24:1/20:4) and/or PC(P-24:0/20:4)	0.201318	0.337766	0.458513	-0.105262	0.144593	-0.290379	Control vs TBI72	0.144593
SM(d30:1); SM(d16:1/14:0) | SM(d18:1/12:0)	0.890518	0.0725315	0.144618	-0.676008	0.157249	-0.745973	Control vs TBI24	0.144618
Alpha-carotene | Beta-carotene	0.146328	0.462801	0.429097	-0.580056	0.659195	-0.333278	Control vs TBI0	0.146328
SM(d16:1/24:1)	0.832297	0.0634894	0.146344	-0.538535	0.511216	-0.226819	Control vs TBI24	0.146344
PC(18:1/20:3)	0.696163	0.0627577	0.149508	-0.347302	0.2595	-0.307431	Control vs TBI24	0.149508
PC(16:0/22:4)	0.696063	0.0626842	0.149518	-0.347881	0.259406	-0.307504	Control vs TBI24	0.149518
LPG(18:2/0:0)	0.796599	0.119655	0.151132	-0.375943	0.411048	-0.168791	Control vs TBI24	0.151132
Cer(d18:2/22:0)	0.986513	-0.158411	0.152385	-0.615564	0.153235	-0.604936	Control vs TBI24	0.152385
Eicosadienoylcarnitine CAR(20:2)	0.890873	0.267989	0.188943	-0.208014	0.158589	-0.410947	Control vs TBI72	0.158589
Cer(d19:1/22:0)	0.509572	-0.651024	0.158738	-1.09588	0.442871	-0.426848	Control vs TBI24	0.158738
TG(58:9)	0.953449	0.137535	0.239411	0.606477	0.16081	1.28681	Control vs TBI72	0.16081
Docosatetraenoic acid FA(22:4)	0.762517	-0.0763285	0.871652	0.618733	0.16144	-0.78169	Control vs TBI72	0.16144
PE(18:0/18:2)	0.480667	0.891889	0.712965	0.362009	0.162828	0.504301	Control vs TBI72	0.162828
LPI(16:1/0:0)	0.443998	2.78716	0.163507	2.37641	0.295153	1.17569	Control vs TBI24	0.163507
TG(54:4)	0.861166	-0.0121211	0.790128	0.101892	0.163896	0.391446	Control vs TBI72	0.163896
LacCer(d18:1/16:0)	0.370591	0.229672	0.165192	-0.372365	0.57161	-0.137477	Control vs TBI24	0.165192
TG(52:4)_2	0.298728	-0.588581	0.165756	0.0629246	0.237658	-0.46187	Control vs TBI24	0.165756
Anhydrolutein I	0.917245	0.0320711	0.16576	-0.503451	0.508509	-0.226086	Control vs TBI24	0.16576
PC(34:0); (18:0/16:0) | PC(16:0/18:0)	0.707888	0.178097	0.166092	-0.424159	0.891813	0.0834667	Control vs TBI24	0.166092
Carboxyheptadecanoylcarnitine CAR(18:0-DC)	0.250207	1.47201	0.189894	1.31041	0.168241	0.548814	Control vs TBI72	0.168241
SM(d18:2/16:0)_1	0.723784	0.0853379	0.168993	-0.300337	0.961256	0.0362563	Control vs TBI24	0.168993
SM(d18:2/16:0)_2	0.723784	0.0853379	0.168993	-0.300337	0.961256	0.0362563	Control vs TBI24	0.168993
LPC(22:5/0:0)_2	0.90901	0.160302	0.174652	-0.51217	0.202368	-0.458312	Control vs TBI24	0.174652
Hexadecadienoylcarnitine CAR(16:2)	0.97937	0.316977	0.528208	0.116425	0.175244	-0.445991	Control vs TBI72	0.175244
SM(d18:1/18:0)	0.17767	0.276895	0.329993	-0.188545	0.218586	0.41817	Control vs TBI0	0.17767
HexCer(d18:1/23:0)	0.93335	-0.0343066	0.177926	-0.438357	0.221996	-0.400612	Control vs TBI24	0.177926
Hydroxytetradecanoylcarnitine CAR(14:0-OH)	0.976228	0.306572	0.476082	-0.156002	0.182509	-0.462309	Control vs TBI72	0.182509
Arachidic acid FA(20:0)	0.71574	0.396834	0.375227	0.558966	0.184644	-0.308488	Control vs TBI72	0.184644
SM(d19:1/18:0)	0.651812	-0.366232	0.189679	-0.71737	0.578337	0.370604	Control vs TBI24	0.189679
HexCer(d18:1/22:0)	0.471291	0.119325	0.193166	-0.296674	0.33853	-0.216677	Control vs TBI24	0.193166
LacCer(d42:3)	0.92698	0.084577	0.21027	-0.574991	0.194156	-0.612134	Control vs TBI72	0.194156
Hydroxydecanoylcarnitine CAR(10:0-OH)	0.470312	-0.14208	0.307048	-0.527688	0.196	-0.770812	Control vs TBI72	0.196
PC(18:0/18:2)	0.806446	0.0997555	0.197606	-0.304333	0.748869	0.0301143	Control vs TBI24	0.197606
TG(53:4)	0.256251	-0.591292	0.201	-0.48441	0.372176	-0.410811	Control vs TBI24	0.201
Cholesterol	0.673128	0.12827	0.202566	-0.362078	0.952093	-0.0178347	Control vs TBI24	0.202566
TG(52:2)	0.532051	0.346274	0.872891	0.168015	0.203804	0.322346	Control vs TBI72	0.203804
PC(16:1/18:2)	0.800812	-0.0332905	0.381742	-0.10619	0.203922	-0.465273	Control vs TBI72	0.203922
Palmitoleic acid FA(16:1)	0.68419	0.381493	0.517692	1.03956	0.204712	-0.457052	Control vs TBI72	0.204712
LPC(O-24:0/0:0)	0.207102	0.544143	0.64384	-0.0843302	0.407592	-0.193258	Control vs TBI0	0.207102
LPI(18:2/0:0)	0.511314	0.439657	0.522322	0.268645	0.208001	0.258896	Control vs TBI72	0.208001
PC(O-26:1/20:4) and/or PC(P-26:0/20:4)	0.212451	0.551945	0.846642	0.00540776	0.617891	-0.116881	Control vs TBI0	0.212451
Beta-cryptoxanthin	0.825237	0.0346952	0.233396	-0.50668	0.213614	-0.509226	Control vs TBI72	0.213614
PC(16:0/20:4)_2	0.860099	0.804992	0.327124	0.155834	0.215349	-0.354593	Control vs TBI72	0.215349
LPI(0:0/18:2)	0.498023	0.553563	0.481557	0.301103	0.217199	0.281071	Control vs TBI72	0.217199
Tetradecanoylcarnitine CAR(14:0)	0.235596	0.451225	0.752952	0.143032	0.217535	-0.339131	Control vs TBI72	0.217535
DG(32:1)	0.907858	1.68266	0.571706	0.817276	0.219269	-0.696825	Control vs TBI72	0.219269
Hexacosanoylcarnitine CAR(26:0)	0.576724	0.2668	0.220465	-0.361699	0.78963	-0.11064	Control vs TBI24	0.220465
Cer(d41:1); Cer(d18:1/23:0) | Cer(d17:1/24:0)	0.814987	-0.0903585	0.22076	-0.470286	0.300904	-0.407241	Control vs TBI24	0.22076
LacCer(d18:1/24:1)	0.341312	0.421744	0.738875	-0.101472	0.222006	-0.389157	Control vs TBI72	0.222006
HexCer(d18:1/16:0)	0.564251	0.153493	0.516813	-0.169143	0.230095	0.286553	Control vs TBI72	0.230095
Hexadecenoylcarnitine CAR(16:1)_2	0.669279	0.385856	0.831894	0.287275	0.231305	-0.255714	Control vs TBI72	0.231305
PC(O-16:0/14:0)	0.50052	0.467451	0.234231	-0.538223	0.256204	-0.515323	Control vs TBI24	0.234231
SM(d18:2/18:0)	0.960696	0.0768303	0.235507	-0.231717	0.958917	0.0853165	Control vs TBI24	0.235507
LPI(22:6/0:0)	0.491853	0.0480839	0.366131	0.181286	0.237305	0.250092	Control vs TBI72	0.237305
LPC(O-26:1/0:0)	0.237516	0.635195	0.783251	-0.073741	0.485364	-0.231826	Control vs TBI0	0.237516
PC(18:0/18:1)	0.49964	0.632453	0.333819	0.645156	0.246909	0.587853	Control vs TBI72	0.246909
PC(16:0/20:4)_1	0.868705	0.793584	0.29526	0.0065088	0.248598	-0.461206	Control vs TBI72	0.248598
Eicoseneoylcarnitine CAR(20:1)	0.250561	0.410818	0.406542	-0.0113141	0.467257	-0.0616248	Control vs TBI0	0.250561
Oleoylcarnitine CAR(18:1)	0.253356	0.331194	0.613308	0.0428669	0.265404	-0.28882	Control vs TBI0	0.253356
TG(51:3)	0.58343	-0.445654	0.257705	-0.492274	0.341802	-0.705668	Control vs TBI24	0.257705
TG(54:1)	0.262949	1.66501	0.954293	0.414402	0.583928	0.415766	Control vs TBI0	0.262949
Eicosenoic acid FA(20:1)	0.886654	0.553336	0.304872	1.0263	0.265931	-0.232375	Control vs TBI72	0.265931
Cerotic acid FA(26:0)	0.770571	0.058045	0.494212	-0.258748	0.266161	-0.394672	Control vs TBI72	0.266161
PC(16:0/17:0)	0.791422	0.218394	0.26871	-0.714818	0.466275	-0.468637	Control vs TBI24	0.26871
LPI(22:5/0:0)	0.629669	0.865436	0.281918	0.900512	0.270096	0.505136	Control vs TBI72	0.270096
TG(52:6)_1	0.574294	-0.22128	0.406334	-0.0935793	0.270885	-0.389257	Control vs TBI72	0.270885
LPE(0:0/22:6)	0.732418	-0.231929	0.275971	-0.891808	0.577467	-0.395746	Control vs TBI24	0.275971
PC(O-18:0/22:4)	0.410298	0.295282	0.529628	-0.10491	0.279641	-0.233445	Control vs TBI72	0.279641
Cer(t18:0/24:1)	0.302302	-0.584447	0.28227	-0.323579	0.290536	-0.296358	Control vs TBI24	0.28227
PC(18:1/18:2)	0.906581	0.160931	0.288155	-0.251243	0.543503	0.107902	Control vs TBI24	0.288155
Tetradecenoylcarnitine CAR(14:1)	0.79934	0.379825	0.99209	0.494205	0.291165	-0.291578	Control vs TBI72	0.291165
SM(d32:1); SM(d16:1/16:0) | SM(d18:1/14:0)	0.74778	0.277945	0.291979	-0.417943	0.712801	-0.175358	Control vs TBI24	0.291979
PC(16:0/20:5)	0.83894	0.368767	0.543895	0.382098	0.29828	0.404138	Control vs TBI72	0.29828
PE(18:0/22:4)	0.29891	1.02962	0.629664	0.994953	0.499956	0.832432	Control vs TBI0	0.29891
TG(47:1)	0.904593	1.52027	0.30821	-0.062915	0.304151	-1.62516	Control vs TBI72	0.304151
LPI(0:0/18:0)	0.539674	1.17515	0.305839	-0.296754	0.429629	-0.280403	Control vs TBI24	0.305839
TG(53:3)	0.613404	-0.351167	0.310515	-0.42924	0.777359	-0.315792	Control vs TBI24	0.310515
TG(44:0)	0.685903	2.33257	0.401556	0.497855	0.310899	-1.43381	Control vs TBI72	0.310899
PE(18:1/18:2)	0.801955	0.785916	0.673438	0.0214264	0.312442	0.306088	Control vs TBI72	0.312442
Cer(d18:1/24:0)	0.603812	0.0883424	0.312495	-0.308641	0.573721	-0.15756	Control vs TBI24	0.312495
TG(50:4)	0.913545	0.0869847	0.526399	-0.00894857	0.319767	-0.699041	Control vs TBI72	0.319767
Hexacosenoylcarnitine CAR(26:1)	0.324078	0.510832	0.637954	-0.138823	0.65628	0.147206	Control vs TBI0	0.324078
TG(56:7)_3	0.913007	-0.173283	0.735258	0.0345545	0.325346	0.36991	Control vs TBI72	0.325346
Eicosapentaenoic acid FA(20:5)	0.330339	-0.625887	0.775274	-0.0844249	0.453265	-0.416281	Control vs TBI0	0.330339
PC(16:0/18:2)	0.405161	0.139131	0.644381	-0.075102	0.334774	0.103573	Control vs TBI72	0.334774
TG(52:1)	0.335379	1.60097	0.787079	0.690772	0.361854	0.484272	Control vs TBI0	0.335379
TG(50:1)	0.363366	1.13784	0.768811	0.444058	0.337098	0.297753	Control vs TBI72	0.337098
Cer(d18:1/26:0)	0.484833	1.79982	0.637431	0.347791	0.34471	-0.613068	Control vs TBI72	0.34471
DG(36:4)_1; DG(18:2/18:2) | DG(18:1/18:3)	0.349185	-0.423138	0.670901	0.090705	0.586393	-0.0114699	Control vs TBI0	0.349185
TG(56:6)_2	0.349781	-0.332824	0.645857	0.164922	0.488734	0.323565	Control vs TBI0	0.349781
PC(18:0/22:6)	0.467492	-0.298319	0.446657	-0.227449	0.351851	0.316196	Control vs TBI72	0.351851
TG(52:3)	0.853973	-0.0296714	0.936188	0.0587354	0.355717	0.215513	Control vs TBI72	0.355717
TG(49:2)	0.994499	0.376521	0.363216	-0.213973	0.356028	-1.18726	Control vs TBI72	0.356028
PC(16:0/22:6)	0.734664	-0.0825122	0.790526	0.0393093	0.361817	0.221676	Control vs TBI72	0.361817
Carboxyheptadecenoylcarnitine CAR(18:1-DC)	0.628241	1.10143	0.366473	1.41547	0.569328	0.201731	Control vs TBI24	0.366473
HexCer(d18:1/24:0)	0.377391	0.231407	0.493738	-0.15893	0.509612	-0.175279	Control vs TBI0	0.377391
LPI(20:4/0:0)	0.420371	0.168492	0.427476	0.454538	0.382191	0.251264	Control vs TBI72	0.382191
DG(16:0/16:0)	0.386582	1.90907	0.73134	0.739544	0.837587	0.0605831	Control vs TBI0	0.386582
TG(48:2)	0.807336	1.26028	0.47238	0.37014	0.386622	-1.08175	Control vs TBI72	0.386622
PE(O-16:1/22:6) and/or PE(P-16:0/22:6)	0.822887	0.0157275	0.387054	-0.219396	0.780236	-0.0559136	Control vs TBI24	0.387054
DG(18:0/16:0)	0.405351	0.798051	0.526961	0.201591	0.900613	-0.0104376	Control vs TBI0	0.405351
PC(16:1/20:4)	0.921365	0.560431	0.704188	0.203744	0.406766	-0.218711	Control vs TBI72	0.406766
Cer(d18:1/22:0)	0.92916	-0.0542842	0.410808	-0.202488	0.75909	0.107194	Control vs TBI24	0.410808
TG(52:5)_3	0.83619	0.592798	0.632648	0.0836257	0.419402	-0.482787	Control vs TBI72	0.419402
PE(O-18:1/22:6) and/or PE(P-18:0/22:6)	0.551437	-0.158229	0.421711	-0.162204	0.821759	-0.0236294	Control vs TBI24	0.421711
Octenoylcarnitine CAR(8:1)	0.423492	-0.798454	0.698341	-0.526678	0.924227	-0.399099	Control vs TBI0	0.423492
TG(46:1)	0.677161	2.38753	0.466183	0.82707	0.424818	-1.32547	Control vs TBI72	0.424818
PC(O-16:1/22:6) and/or PC(P-16:0/22:6)	0.84188	0.0418035	0.482887	-0.290409	0.42642	-0.325972	Control vs TBI72	0.42642
Tetracosenoic acid FA(24:1)	0.485324	0.251655	0.705753	0.192394	0.427468	-0.157822	Control vs TBI72	0.427468
LPI(16:0/0:0)	0.428324	1.65776	0.567916	0.464276	0.546609	0.227305	Control vs TBI0	0.428324
TG(52:5)_1	0.437398	-0.361236	0.579354	0.0174459	0.631343	-0.114483	Control vs TBI0	0.437398
TG(49:1)	0.829772	0.832741	0.441216	-0.251247	0.590553	-0.985389	Control vs TBI24	0.441216
TG(46:0)	0.752875	1.41125	0.441271	0.0917613	0.505186	-1.04964	Control vs TBI24	0.441271
Decenoylcarnitine CAR(10:1)	0.446769	-0.898692	0.71512	-0.376543	0.890018	-0.0739932	Control vs TBI0	0.446769
LPI(18:1/0:0)	0.506107	2.14078	0.572159	0.880572	0.463008	0.277953	Control vs TBI72	0.463008
Cer(d18:0/24:0)	0.467336	0.622222	0.695528	-0.0926056	0.986408	0.11494	Control vs TBI0	0.467336
LacCer(d18:1/24:0)	0.687316	0.198504	0.469792	-0.179045	0.77392	-0.109745	Control vs TBI24	0.469792
Cer(d16:1/20:0)	0.714135	0.546406	0.472672	0.101627	0.740803	0.130871	Control vs TBI24	0.472672
PC(32:1); PC(14:0/18:1) | PC(16:0/16:1)	0.474001	1.32362	0.521848	0.883645	0.569953	0.473738	Control vs TBI0	0.474001
TG(51:2)	0.956464	0.249088	0.475898	-0.189138	0.847277	-0.44828	Control vs TBI24	0.475898
TG(54:6)_1	0.575085	0.3677	0.770074	0.527371	0.492081	0.593861	Control vs TBI72	0.492081
Tetradecadienoylcarnitine CAR(14:2)	0.61726	-0.186998	0.495182	0.189858	0.512244	-0.327065	Control vs TBI24	0.495182
TG(50:2)	0.537117	0.849476	0.987693	0.456447	0.498958	0.0801475	Control vs TBI72	0.498958
Cer(d18:0/22:0)	0.547268	0.316464	0.504999	0.034014	0.640247	0.117893	Control vs TBI24	0.504999
TG(53:2)	0.971228	0.228914	0.50534	-0.238888	0.868122	-0.179128	Control vs TBI24	0.50534
LPI(0:0/18:1)	0.518795	1.83279	0.613339	0.862035	0.533075	0.296382	Control vs TBI0	0.518795
PC(18:0/22:4)	0.837228	0.214723	0.521359	-0.0708189	0.761799	0.219345	Control vs TBI24	0.521359
TG(56:7)_2	0.708045	-0.0584559	0.930113	0.0682892	0.524559	0.311997	Control vs TBI72	0.524559
TG(56:6)_1	0.538478	-0.364849	0.952767	0.128098	0.890506	-0.0819582	Control vs TBI0	0.538478
TG(52:4)_1	0.735383	-0.145789	0.538907	-0.0761126	0.920639	-0.0010322	Control vs TBI24	0.538907
TG(54:7)_1	0.845654	0.192448	0.807091	0.754575	0.545054	0.788986	Control vs TBI72	0.545054
TG(53:1)	0.545706	1.52452	0.681148	0.174557	0.862176	-0.0101675	Control vs TBI0	0.545706
TG(44:2)	0.948531	3.34917	0.587806	2.68615	0.550288	1.14621	Control vs TBI72	0.550288
TG(46:2)	0.761928	2.20496	0.554633	0.955016	0.677649	-0.670442	Control vs TBI24	0.554633
Cer(d42:3); Cer(d18:2/24:1)| Cer(d18:1/24:2)	0.904008	-0.0494733	0.559522	-0.191891	0.991003	-0.0245691	Control vs TBI24	0.559522
TG(48:0)	0.565304	0.760515	0.745615	-0.0825375	0.897935	-0.165816	Control vs TBI0	0.565304
TG(52:4)_3	0.570351	0.96716	0.700822	0.306353	0.87346	-0.177596	Control vs TBI0	0.570351
PC(18:0/22:5)	0.916351	-0.0519011	0.729384	0.33255	0.578002	0.690759	Control vs TBI72	0.578002
DG(18:0/18:1)	0.697534	1.25364	0.921909	0.538429	0.590069	0.270642	Control vs TBI72	0.590069
DG(36:2); DG(18:1/18:1) | DG(18:0/18:2)	0.855786	-0.0595471	0.937843	0.136768	0.592405	0.0110754	Control vs TBI72	0.592405
PC(16:0/20:4)_3	0.689867	0.0933701	0.59363	0.182308	0.696616	-0.00901796	Control vs TBI24	0.59363
TG(55:4)	0.927655	-0.0267618	0.608227	-0.125665	0.809377	-0.10903	Control vs TBI24	0.608227
TG(50:3)	0.892109	0.347924	0.609397	0.119451	0.71316	-0.428872	Control vs TBI24	0.609397
TG(44:1)	0.612683	3.42773	0.99596	2.01777	0.850544	-0.0978269	Control vs TBI0	0.612683
PC(33:1); PC(15:0/18:1) | PC(16:0/17:1)	0.859517	0.19435	0.623141	-0.194441	0.681487	-0.308978	Control vs TBI24	0.623141
TG(56:8)	0.630822	-0.0704168	0.647772	0.212981	0.849685	0.28178	Control vs TBI0	0.630822
Decanoylcarnitine CAR(10:0)	0.977351	-0.513507	0.877069	0.0123439	0.631842	0.355985	Control vs TBI72	0.631842
TG(48:1)	0.692239	1.48935	0.641557	0.433818	0.744415	-0.690345	Control vs TBI24	0.641557
Cer(d16:1/24:1)	0.950114	0.525114	0.650559	0.108515	0.968699	0.0783172	Control vs TBI24	0.650559
TG(55:2)	0.652534	1.01388	0.777997	0.0789522	0.681278	0.0973796	Control vs TBI0	0.652534
Octanoylcarnitine CAR(8:0)	0.801767	-0.878467	0.872295	0.311664	0.656128	0.490741	Control vs TBI72	0.656128
TG(54:5)_2	0.670158	0.312911	0.915471	0.107094	0.736056	0.157442	Control vs TBI0	0.670158
TG(54:5)_1	0.978476	0.026741	0.86177	0.0526565	0.681468	0.194394	Control vs TBI72	0.681468
DG(34:2)	0.690001	0.611213	0.857383	0.689704	0.906805	-0.00085879	Control vs TBI0	0.690001
PC(18:1/20:4)	0.690399	0.214374	0.949135	0.193342	0.784834	0.0666912	Control vs TBI0	0.690399
Cer(d18:2/18:0)	0.728802	-0.0700428	0.747522	-0.0134211	0.69192	0.342216	Control vs TBI72	0.69192
PC(18:0/20:4)	0.917857	0.0927357	0.693262	0.210355	0.893936	0.219337	Control vs TBI24	0.693262
Lauroylcarnitine CAR(12:0)	0.699219	0.150201	0.866638	-0.00960873	0.781089	-0.148915	Control vs TBI0	0.699219
DG(16:0/18:1)	0.775047	1.03777	0.881238	0.525683	0.963006	-0.0256738	Control vs TBI0	0.775047
TG(54:7)_2	0.779577	-0.0185687	0.894053	0.17975	0.816343	-0.010122	Control vs TBI0	0.779577
Dodecenoylcarnitine CAR(12:1)_1	0.83838	-0.277328	0.970536	0.351717	0.833182	-0.107816	Control vs TBI72	0.833182
TG(54:6)_2	0.877514	0.205585	0.980424	0.133463	0.851885	0.122719	Control vs TBI72	0.851885

## Sheet: Validation
lipid	Control vs TBI0		Control vs TBI24		Control vs TBI72		comparison with lowest ttset p
	ttest p	log2 fold change	ttest p	fold change	ttest p	fold change	comparison	value
SM(d18:0/16:0)	1.96047e-05	-0.757843	0.0143121	-1.27458	0.144462	-0.788137	Control vs TBI0	1.96047e-05
TG(48:1)	0.0685981	-0.422156	3.87871e-05	-1.36175	0.00764898	-1.46056	Control vs TBI24	3.87871e-05
LPC(18:3/0:0)_1	0.63094	-0.0326211	0.000193706	-0.827971	0.0136196	-1.15033	Control vs TBI24	0.000193706
PC(14:0/20:4)	0.0735407	-0.473325	0.000232852	-1.51003	0.00359713	-1.32504	Control vs TBI24	0.000232852
TG(58:7)_1	0.117237	-0.572001	0.000397414	-1.52803	0.000673495	-1.47037	Control vs TBI24	0.000397414
Cer(d18:2/24:0)	0.0592336	-0.474348	0.000419339	-1.01846	0.000992813	-1.10106	Control vs TBI24	0.000419339
PE(O-18:1/18:2) and/or PE(P-18:0/18:2)	0.0988221	-0.599434	0.00382575	-1.30462	0.000685371	-1.58201	Control vs TBI72	0.000685371
SM(d19:1/24:1)	0.504217	-0.146434	0.00612386	-0.77479	0.000722202	-0.94676	Control vs TBI72	0.000722202
PE(O-18:2/20:4) and/or PE(P-18:1/20:4)	0.785276	-0.0537212	0.00165425	-0.776234	0.000748768	-1.1043	Control vs TBI72	0.000748768
SulfoHexCer(d18:2/22:0(OH))	0.0724434	-0.469284	0.000763965	-1.08507	0.00405239	-1.21851	Control vs TBI24	0.000763965
PE(O-20:1/18:2) and/or PE(P-20:0/18:2)	0.138479	-0.474875	0.000928509	-0.785021	0.00650156	-0.992413	Control vs TBI24	0.000928509
LPC(20:3/0:0)_1	0.417079	-0.23759	0.000984007	-1.32112	0.147929	-0.746806	Control vs TBI24	0.000984007
LPC(18:1/0:0)_2	0.131891	-0.528025	0.00114313	-1.46408	0.0407644	-0.970125	Control vs TBI24	0.00114313
LPC(P-18:0/0:0)	0.243543	-0.408381	0.00515746	-1.03006	0.00120259	-1.43034	Control vs TBI72	0.00120259
SulfoHexCer(d18:2/22:0)	0.212458	-0.290432	0.00148061	-0.89429	0.00214635	-0.960715	Control vs TBI24	0.00148061
Sulfo2HexCer(d42:1)	0.0182681	-0.644276	0.0015283	-1.4283	0.0027159	-1.65847	Control vs TBI24	0.0015283
PC(16:0/16:0)	0.336533	-0.253574	0.00355429	-0.952132	0.00166252	-1.14009	Control vs TBI72	0.00166252
PE(O-18:1/22:4) and/or PE(P-18:0/22:4)	0.151154	-0.447368	0.00493941	-0.867926	0.00172312	-1.08969	Control vs TBI72	0.00172312
LPE(P-18:0/0:0)	0.508887	-0.164582	0.00178981	-0.872121	0.0047058	-0.732891	Control vs TBI24	0.00178981
LPC(20:3/0:0)_2	0.373538	-0.249486	0.00211216	-1.24177	0.225253	-0.627222	Control vs TBI24	0.00211216
HexCer(d18:1/24:0)	0.270716	-0.398095	0.00331375	-0.983213	0.0021389	-1.06282	Control vs TBI72	0.0021389
PC(18:1/18:2)	0.278228	-0.254625	0.00477523	-0.69788	0.00214281	-0.757425	Control vs TBI72	0.00214281
LPC(18:3/0:0)_2	0.556198	-0.160915	0.00214556	-1.02134	0.129564	-0.680281	Control vs TBI24	0.00214556
SulfoHexCer(d18:2/24:1)	0.0213238	-0.661101	0.0023442	-1.16193	0.00890163	-1.10513	Control vs TBI24	0.0023442
LPC(20:1/0:0)	0.0246652	-1.13996	0.00235556	-1.50061	0.0819516	-0.956101	Control vs TBI24	0.00235556
HexCer(d18:1/23:0)	0.44908	-0.190253	0.00528061	-0.993535	0.00239823	-1.07686	Control vs TBI72	0.00239823
SulfoHexCer(d18:1/24:1(OH))	0.113426	-0.462325	0.00281026	-1.00437	0.0031953	-0.9661	Control vs TBI24	0.00281026
Octadecatrienoylcarnitine CAR(18:3)_1	0.209446	-0.585624	0.00314944	-1.20072	0.00355907	-1.17062	Control vs TBI24	0.00314944
Sulfo2HexCer(d34:1)	0.214707	-0.466626	0.00719122	-0.988138	0.00316328	-1.15766	Control vs TBI72	0.00316328
LPC(O-24:0/0:0)	0.0294421	-0.839628	0.00320693	-1.45917	0.00521287	-1.38609	Control vs TBI24	0.00320693
Stearic acid FA(18:0)	0.281478	-0.303723	0.00412922	-1.05392	0.00333713	-1.33455	Control vs TBI72	0.00333713
Hexadecenoylcarnitine CAR(16:1)_2	0.406719	0.796848	0.0229301	0.751047	0.00374042	1.17626	Control vs TBI72	0.00374042
Tetracosenoic acid FA(24:1)	0.0546888	-0.425722	0.00390309	-0.9537	0.00940909	-1.04812	Control vs TBI24	0.00390309
SulfoHexCer(d18:1/24:1)	0.105508	-0.517634	0.00519066	-0.94291	0.00420402	-0.964292	Control vs TBI72	0.00420402
LPC(0:0/22:6)	0.257323	-0.579189	0.00421879	-2.05198	0.0373388	-1.61858	Control vs TBI24	0.00421879
PC(16:0/20:4)_2	0.187535	-0.459479	0.00628554	-1.26542	0.00423571	-1.50559	Control vs TBI72	0.00423571
TG(55:4)	0.344559	1.07803	0.0638759	1.36598	0.00425162	1.54687	Control vs TBI72	0.00425162
SM(d18:2/24:1)	0.248523	-0.434072	0.0043452	-1.05667	0.00482017	-1.04907	Control vs TBI24	0.0043452
LPE(0:0/18:1)	0.231839	-0.432133	0.00448542	-1.06743	0.0196351	-0.805038	Control vs TBI24	0.00448542
SM(d16:1/24:1)	0.00778779	-0.77267	0.00472278	-1.06775	0.0959686	-0.734264	Control vs TBI24	0.00472278
LPE(16:0/0:0)	0.125027	-0.608252	0.0067801	-1.01262	0.00487057	-1.17485	Control vs TBI72	0.00487057
LPC(22:5/0:0)_2	0.12404	0.971142	0.109428	1.25107	0.00492415	2.32582	Control vs TBI72	0.00492415
SM(d35:1); SM(d17:1/18:0) | SM(d18:1/17:0)	0.495012	-0.162318	0.00635851	-0.735797	0.00516049	-0.73032	Control vs TBI72	0.00516049
SulfoHexCer(d18:1/24:0(OH))	0.153522	-0.469575	0.00536772	-1.20825	0.015627	-1.17148	Control vs TBI24	0.00536772
HexCer(d18:1/20:0)	0.45932	-0.218638	0.00792345	-0.862729	0.0053998	-0.929111	Control vs TBI72	0.0053998
PC(16:0/20:4)_1	0.997343	0.0117684	0.0120424	-0.6891	0.00547821	-1.07315	Control vs TBI72	0.00547821
LPC(20:0/0:0)	0.859461	-0.0160646	0.00555735	-0.87915	0.207718	-0.447632	Control vs TBI24	0.00555735
TG(54:6)_1	0.33932	0.576717	0.0435345	0.980642	0.00566428	1.15849	Control vs TBI72	0.00566428
LPC(O-16:0/0:0)	0.175974	-1.01776	0.0148255	-1.95747	0.00614458	-2.301	Control vs TBI72	0.00614458
Tetradecanoylcarnitine CAR(14:0)	0.112416	-0.482721	0.00666272	-0.972507	0.0398147	-0.739468	Control vs TBI24	0.00666272
TG(48:2)	0.0489579	-0.732799	0.00874496	-1.45745	0.00831677	-1.4558	Control vs TBI72	0.00831677
LPC(P-16:0/0:0)	0.446475	-0.400712	0.0203391	-1.24848	0.00908525	-1.48301	Control vs TBI72	0.00908525
Sulfo2HexCer(d40:1)	0.373801	-0.696553	0.0268219	-1.6776	0.00917785	-2.10801	Control vs TBI72	0.00917785
SulfoHexCer(d18:2/16:0(OH))	0.257419	-0.413068	0.0154664	-1.04499	0.00922617	-1.28635	Control vs TBI72	0.00922617
PC(O-24:1/22:5) and/or PC(P-24:0/22:5)	0.419627	1.01908	0.0510454	0.772899	0.00968319	1.21187	Control vs TBI72	0.00968319
PC(40:3)	0.695256	-0.079632	0.00994787	-0.801937	0.223408	-0.343256	Control vs TBI24	0.00994787
LPC(15:0/0:0)	0.561538	-0.326304	0.0118931	-1.46948	0.0893389	-1.25036	Control vs TBI24	0.0118931
LPC(22:6/0:0)	0.18621	0.727463	0.0487388	1.22028	0.0120786	2.11638	Control vs TBI72	0.0120786
LPC(20:2/0:0)	0.961413	0.122992	0.0124343	-0.691967	0.348554	-0.325021	Control vs TBI24	0.0124343
PC(18:0/22:5)	0.145241	-0.274226	0.0131186	-0.561775	0.0125695	-0.549771	Control vs TBI72	0.0125695
LPC(0:0/14:0)	0.0491685	-0.454885	0.0127728	-1.22208	0.176237	-0.656788	Control vs TBI24	0.0127728
PE(O-16:1/22:6) and/or PE(P-16:0/22:6)	0.650866	-0.185658	0.366864	-0.3172	0.0128005	-1.02515	Control vs TBI72	0.0128005
LPI(16:0/0:0)	0.0968706	-0.566996	0.0129126	-1.83449	0.166734	-0.831702	Control vs TBI24	0.0129126
LPC(17:0/0:0)	0.055344	-0.35765	0.0129368	-1.23207	0.161665	-0.821728	Control vs TBI24	0.0129368
SM(d18:1/24:0)	0.525688	-0.147954	0.0131393	-1.2007	0.248167	-0.489616	Control vs TBI24	0.0131393
LPC(18:1/0:0)_1	0.750109	-0.128545	0.0131641	-1.12782	0.0272329	-1.12444	Control vs TBI24	0.0131641
Tetradecenoylcarnitine CAR(14:1)	0.367808	-0.308485	0.0134141	-0.878617	0.102966	-0.526438	Control vs TBI24	0.0134141
SM(d16:1/23:0)	0.388301	-0.321707	0.0175285	-0.89593	0.0141391	-0.968358	Control vs TBI72	0.0141391
Linoleoylcarnitine CAR(18:2)	0.114859	-0.961312	0.0142328	-1.75976	0.0389772	-1.63743	Control vs TBI24	0.0142328
LPE(20:4/0:0)	0.566198	-0.214659	0.0438879	-1.03412	0.0168278	-1.31977	Control vs TBI72	0.0168278
PC(15:0/18:2)	0.884855	0.0380125	0.0173084	-0.659599	0.0854702	-0.344366	Control vs TBI24	0.0173084
TG(47:1)	0.370494	-0.327429	0.0175219	-0.985997	0.0216399	-0.96005	Control vs TBI24	0.0175219
PC(16:0/17:0)	0.973972	0.109169	0.0176641	-0.484694	0.216878	-0.222544	Control vs TBI24	0.0176641
LPC(19:0/0:0)	0.969253	0.0610828	0.0177214	-0.764712	0.271177	-0.428076	Control vs TBI24	0.0177214
PC(32:1); PC(14:0/18:1) | PC(16:0/16:1)	0.0486781	-0.365276	0.0378517	-0.678115	0.0177467	-0.666811	Control vs TBI72	0.0177467
SM(d18:1/16:0)	0.269331	-0.450659	0.018774	-1.02977	0.0598056	-0.882031	Control vs TBI24	0.018774
PC(O-22:1/20:4) and/or PC(P-22:0/20:4)	0.454785	0.502612	0.0741764	0.537081	0.0196781	0.852448	Control vs TBI72	0.0196781
LPC(17:1/0:0)	0.163297	-0.436331	0.0202971	-1.06766	0.237969	-0.501504	Control vs TBI24	0.0202971
LPC(O-26:1/0:0)	0.445599	-0.214397	0.0208045	-0.601514	0.0242511	-0.604758	Control vs TBI24	0.0208045
Docosatetraenoic acid FA(22:4)	0.828456	-0.413062	0.0911202	-1.55662	0.0230749	-2.80237	Control vs TBI72	0.0230749
SM(d17:1/16:0)	0.213528	-0.711327	0.0231076	-1.81464	0.155008	-1.03793	Control vs TBI24	0.0231076
LPC(14:0/0:0)	0.504046	-0.502141	0.0260675	-1.54279	0.151794	-1.06889	Control vs TBI24	0.0260675
LPC(0:0/16:1)	0.639298	-0.499673	0.027152	-1.87894	0.114076	-1.51748	Control vs TBI24	0.027152
LPI(18:2/0:0)	0.399748	-0.366502	0.0443195	-1.04929	0.0271878	-0.95703	Control vs TBI72	0.0271878
Hydroxypalmitoleoylcarnitine CAR(16:1-OH)	0.639773	-0.501093	0.0274846	-1.87752	0.114612	-1.51665	Control vs TBI24	0.0274846
LPC(16:0/0:0)	0.697556	0.203424	0.0283029	-0.881498	0.19725	-0.510595	Control vs TBI24	0.0283029
SM(d17:1/24:1)	0.591499	0.158115	0.0310884	-0.988435	0.14786	-0.739323	Control vs TBI24	0.0310884
SulfoHexCer(d18:2/24:0(OH))	0.474669	-0.14431	0.0321208	-0.715554	0.0597976	-0.68551	Control vs TBI24	0.0321208
LPC(24:0/0:0)	0.600463	-0.52	0.0347675	-1.62426	0.0335541	-1.61478	Control vs TBI72	0.0335541
PE(18:0/22:4)	0.292269	0.620329	0.0554734	1.00052	0.0335548	1.05949	Control vs TBI72	0.0335548
TG(46:2)	0.687597	0.111718	0.0341282	-0.904163	0.0368073	-0.80136	Control vs TBI24	0.0341282
HexCer(d18:1/16:0)	0.197215	-0.515487	0.0348419	-0.855661	0.0344929	-0.871006	Control vs TBI72	0.0344929
Decanoylcarnitine CAR(10:0)	0.20784	0.145248	0.687359	0.0436674	0.0349803	0.273689	Control vs TBI72	0.0349803
TG(55:2)	0.318655	0.885221	0.129054	1.03372	0.0353416	0.961675	Control vs TBI72	0.0353416
PC(14:0/18:2)	0.675299	-0.326999	0.0382002	-1.48254	0.0362687	-1.39283	Control vs TBI72	0.0362687
Hexacosenoylcarnitine CAR(26:1)	0.581093	0.464573	0.0753507	0.622854	0.0363913	0.815519	Control vs TBI72	0.0363913
LPC(18:0/0:0)	0.31937	-0.383334	0.0366004	-1.12301	0.322641	-0.469625	Control vs TBI24	0.0366004
LPC(22:5/0:0)_1	0.79263	0.401621	0.579784	0.999464	0.0380782	1.78493	Control vs TBI72	0.0380782
SM(d18:2/23:0)	0.854871	-0.41304	0.038083	-2.1569	0.0548074	-1.90335	Control vs TBI24	0.038083
PC(O-24:1/22:4) and/or PC(P-24:0/22:4)	0.225161	0.960131	0.089207	0.655547	0.0395728	1.04304	Control vs TBI72	0.0395728
LPC(0:0/15:0)	0.350354	-0.380471	0.0413185	-1.16421	0.319326	-0.487434	Control vs TBI24	0.0413185
Palmitoylcarnitine CAR(16:0)	0.595932	-0.0963788	0.0422627	-0.639546	0.0532802	-0.578449	Control vs TBI24	0.0422627
TG(46:1)	0.497766	-0.324725	0.0422653	-1.0949	0.0843204	-0.819074	Control vs TBI24	0.0422653
TG(44:2)	0.644541	-0.0908045	0.0423924	-0.572207	0.0693493	-0.508045	Control vs TBI24	0.0423924
TG(44:1)	0.636722	-0.0860261	0.0424418	-0.606678	0.0771832	-0.525159	Control vs TBI24	0.0424418
SM(d18:1/20:0)	0.679696	0.43636	0.0431141	-0.475387	0.205776	-0.508029	Control vs TBI24	0.0431141
Hexadecenoylcarnitine CAR(16:1)_1	0.297656	0.764598	0.094021	0.71248	0.0440768	0.888433	Control vs TBI72	0.0440768
Cer(d19:1/22:0)	0.139551	-0.444451	0.0445273	-0.602013	0.109754	-0.472681	Control vs TBI24	0.0445273
PE(O-16:1/18:2) and/or PE(P-16:0/18:2)	0.264343	0.707728	0.0505301	1.09725	0.044805	1.13556	Control vs TBI72	0.044805
LPI(0:0/18:1)	0.324571	-0.166674	0.0454111	-0.26776	0.41468	-0.136406	Control vs TBI24	0.0454111
Docosapentaenoic acid FA(22:5)_2	0.908764	0.102165	0.266143	-0.804672	0.0459801	-1.57759	Control vs TBI72	0.0459801
Eicoseneoylcarnitine CAR(20:1)	0.313798	0.695799	0.150731	0.511423	0.0460692	0.864029	Control vs TBI72	0.0460692
SM(d32:1); SM(d16:1/16:0) | SM(d18:1/14:0)	0.978012	0.234426	0.119481	-0.454574	0.046282	-0.567606	Control vs TBI72	0.046282
LPC(0:0/18:3)	0.576921	-0.363391	0.0483649	-1.10384	0.26751	-0.660115	Control vs TBI24	0.0483649
PE(18:0/22:5)	0.122038	1.12534	0.219803	0.492908	0.048672	1.29707	Control vs TBI72	0.048672
Tetradecadienoylcarnitine CAR(14:2)	0.650116	-0.0390015	0.0738816	-0.590389	0.0493241	-0.573482	Control vs TBI72	0.0493241
SM(d18:1/22:0)	0.796159	0.0386671	0.0493671	-0.926404	0.106178	-0.787712	Control vs TBI24	0.0493671
PC(20:3/20:4)	0.194498	-0.325888	0.0626603	-0.636826	0.0539725	-0.576555	Control vs TBI72	0.0539725
TG(48:0)	0.380651	-0.426394	0.0541346	-0.938987	0.104873	-0.761106	Control vs TBI24	0.0541346
Cer(d18:1/25:0)	0.054635	0.706584	0.202748	0.375449	0.0743971	0.622483	Control vs TBI0	0.054635
PC(18:0/20:4)	0.429518	-0.145141	0.0567159	-0.469177	0.12587	-0.320967	Control vs TBI24	0.0567159
Eicosadienoylcarnitine CAR(20:2)	0.697375	-0.0412765	0.0570158	-0.332892	0.214151	-0.198929	Control vs TBI24	0.0570158
Octenoylcarnitine CAR(8:1)	0.967473	0.0293397	0.0574652	-0.651049	0.225185	-0.390674	Control vs TBI24	0.0574652
PC(O-24:0/18:2)	0.583243	0.32666	0.134915	0.451859	0.0579568	0.658823	Control vs TBI72	0.0579568
Cer(d16:1/24:1)	0.344265	0.331757	0.11372	0.814603	0.0581239	1.06429	Control vs TBI72	0.0581239
PC(18:0/18:2)	0.875854	0.0216834	0.0592019	-0.240817	0.143399	-0.119017	Control vs TBI24	0.0592019
PC(O-24:2/18:2) and/or PC(P-24:1/18:2)	0.547988	0.586555	0.141064	0.467764	0.0612374	0.707484	Control vs TBI72	0.0612374
SM(d18:1/23:0)	0.909173	-0.146505	0.0618008	-1.33475	0.32241	-0.570419	Control vs TBI24	0.0618008
Sulfo2HexCer(d42:2)	0.600281	0.00609176	0.0648125	-0.573417	0.165738	-0.453419	Control vs TBI24	0.0648125
Cer(d18:1/26:1)	0.161464	1.03147	0.204401	0.442369	0.0656087	0.914555	Control vs TBI72	0.0656087
SM(d18:1/24:1)	0.547355	-0.688487	0.076868	-1.56679	0.0684811	-1.53931	Control vs TBI72	0.0684811
MG(16:0)	0.963336	0.0101113	0.0707135	-0.436004	0.136726	-0.365052	Control vs TBI24	0.0707135
Eicosatrienoic acid FA(20:3)	0.325475	1.02868	0.617039	-0.181907	0.0714481	-0.922614	Control vs TBI72	0.0714481
TG(56:3)	0.435904	0.736208	0.19063	1.01499	0.0717442	1.00881	Control vs TBI72	0.0717442
TG(54:5)_1	0.970973	0.122659	0.0723802	0.444039	0.419645	0.232537	Control vs TBI24	0.0723802
SM(d18:1/20:1)	0.983929	0.172694	0.204363	-0.501731	0.0756915	-0.846683	Control vs TBI72	0.0756915
TG(46:0)	0.897074	0.0115225	0.0764696	-0.578436	0.138101	-0.467724	Control vs TBI24	0.0764696
PC(33:1); PC(15:0/18:1) | PC(16:0/17:1)	0.758964	-0.0176401	0.0768659	-0.458748	0.138805	-0.260184	Control vs TBI24	0.0768659
LPE(18:2/0:0)	0.944313	0.0818835	0.105669	-0.759716	0.0797338	-0.871975	Control vs TBI72	0.0797338
Cer(d19:1/24:0)	0.0971542	-0.502456	0.0819467	-0.632693	0.162694	-0.484402	Control vs TBI24	0.0819467
SM(d16:1/24:0)	0.860646	-0.0159508	0.0823047	-0.918781	0.13283	-0.689291	Control vs TBI24	0.0823047
TG(54:1)	0.23041	1.01521	0.162031	0.686333	0.0824524	1.02569	Control vs TBI72	0.0824524
Octadecatrienoylcarnitine CAR(18:3)_2	0.459215	-0.24478	0.156906	-0.590601	0.083084	-0.712004	Control vs TBI72	0.083084
SM(d19:1/16:0)	0.6711	-0.0785887	0.122383	-0.372258	0.0847744	-0.415562	Control vs TBI72	0.0847744
Heptadecenoic acid FA(17:1)	0.432508	0.334759	0.259843	-0.46527	0.085139	-0.817534	Control vs TBI72	0.085139
Retinol	0.896892	-0.0897461	0.339387	-0.60497	0.0853277	-1.1232	Control vs TBI72	0.0853277
Cerotic acid FA(26:0)	0.339907	0.662152	0.986793	-0.0591296	0.0871901	-0.828692	Control vs TBI72	0.0871901
Docosahexaenoic FA(22:6)	0.559285	0.805628	0.752538	-0.219735	0.0876409	-1.18893	Control vs TBI72	0.0876409
SulfoHexCer(d18:1/18:0(OH))	0.919124	0.211141	0.109357	-0.702489	0.0883332	-0.816841	Control vs TBI72	0.0883332
HexCer(d18:1/22:0)	0.42142	-0.219524	0.0883883	-0.473494	0.224006	-0.323925	Control vs TBI24	0.0883883
Docosapentaenoic acid FA(22:5)_1	0.764626	0.423005	0.65097	-0.357307	0.0903254	-1.24264	Control vs TBI72	0.0903254
PC(18:0/22:6)	0.400519	-0.353731	0.110829	-0.645538	0.0916379	-0.688226	Control vs TBI72	0.0916379
Oleoylcarnitine CAR(18:1)	0.880979	0.0975396	0.102018	-0.674691	0.0944571	-0.689009	Control vs TBI72	0.0944571
LPE(0:0/18:2)	0.36963	-0.331129	0.0987978	-0.562193	0.0945518	-0.576952	Control vs TBI72	0.0945518
LPI(22:6/0:0)	0.974527	0.0390263	0.0947379	-0.965948	0.188099	-0.724888	Control vs TBI24	0.0947379
LPC(22:0/0:0)	0.870682	-0.118719	0.0964497	-1.0879	0.363739	-0.496681	Control vs TBI24	0.0964497
PE(O-18:2/18:2) and/or PE(P-18:1/18:2)	0.643909	-0.207705	0.208989	-0.487132	0.0988428	-0.65156	Control vs TBI72	0.0988428
LPE(22:6/0:0)	0.346749	-0.170676	0.104968	-0.227678	0.53282	-0.0874464	Control vs TBI24	0.104968
LPI(0:0/18:2)	0.419181	0.27516	0.106023	-1.07744	0.548839	-0.106179	Control vs TBI24	0.106023
LPC(20:5/0:0)	0.581167	0.414888	0.108253	-0.636525	0.367255	-0.365231	Control vs TBI24	0.108253
TG(52:2)	0.396045	-0.888475	0.109155	-1.42998	0.268454	-0.998291	Control vs TBI24	0.109155
TG(52:5)_1	0.291931	0.528483	0.286739	0.366035	0.109192	0.864332	Control vs TBI72	0.109192
TG(52:5)_2	0.289955	0.471809	0.30316	0.317697	0.109344	0.799257	Control vs TBI72	0.109344
TG(54:7)_2	0.557739	0.858929	0.153286	0.850703	0.112784	0.539914	Control vs TBI72	0.112784
Eicosenoic acid FA(20:1)	0.560548	0.419915	0.324526	-0.477902	0.113479	-0.832532	Control vs TBI72	0.113479
Linoleic acid FA(18:2)	0.785391	0.0271162	0.113635	-0.907807	0.455766	-0.294154	Control vs TBI24	0.113635
SM(d18:1/18:0)	0.692136	0.274819	0.115011	-0.303176	0.142839	-0.398505	Control vs TBI24	0.115011
TG(56:8)	0.820865	0.404756	0.417966	-0.178365	0.115246	-0.399673	Control vs TBI72	0.115246
Tetracosanoylcarnitine CAR(24:0)	0.839887	0.0268854	0.115336	-0.402383	0.126852	-0.404322	Control vs TBI24	0.115336
TG(54:2)	0.94062	0.221869	0.443491	0.346271	0.119367	0.439366	Control vs TBI72	0.119367
TG(54:3)	0.832136	0.372801	0.119456	0.41492	0.285743	0.271937	Control vs TBI24	0.119456
DG(16:0/18:1)	0.742481	-0.0599669	0.119543	-0.381828	0.17567	-0.335407	Control vs TBI24	0.119543
SM(d19:1/18:0)	0.315071	-0.322933	0.151889	-0.410531	0.123098	-0.44284	Control vs TBI72	0.123098
Alpha-carotene | Beta-carotene	0.648978	0.12371	0.125279	0.931788	0.152173	0.544484	Control vs TBI24	0.125279
Luteine	0.943449	0.0785288	0.438651	-0.153427	0.127423	-0.423824	Control vs TBI72	0.127423
SM(d16:1/20:0)	0.971831	0.0398353	0.128545	-0.320851	0.808823	0.0254516	Control vs TBI24	0.128545
DG(16:0/16:0)	0.358754	-0.15751	0.131949	-0.375988	0.292769	-0.24768	Control vs TBI24	0.131949
LPC(20:4/0:0)	0.54124	0.238372	0.133833	-0.655402	0.824281	0.0226185	Control vs TBI24	0.133833
Cer(d18:2/22:0)	0.682104	-0.0787411	0.206749	-0.365617	0.133916	-0.463917	Control vs TBI72	0.133916
LPC(22:4/0:0)	0.554451	0.171511	0.136593	-0.819712	0.207001	-0.723475	Control vs TBI24	0.136593
DG(34:2)	0.389835	-0.218962	0.136801	-0.541047	0.212196	-0.40503	Control vs TBI24	0.136801
PE(36:1); PE(18:0/18:1) | PE(18:1/18:0)	0.741423	-0.210063	0.15177	-0.66482	0.137359	-0.803127	Control vs TBI72	0.137359
Cer(d18:1/26:0)	0.385666	0.956978	0.942917	-0.0704798	0.13969	-1.01075	Control vs TBI72	0.13969
PC(16:0/20:4)_3	0.5994	0.102283	0.426595	-0.190217	0.139707	-0.37389	Control vs TBI72	0.139707
Tetracosenoylcarnitine CAR(24:1)	0.906579	0.280113	0.552042	-0.209537	0.140031	-0.534001	Control vs TBI72	0.140031
DG(32:1)	0.394658	-0.279879	0.142012	-0.595541	0.247471	-0.422822	Control vs TBI24	0.142012
HydroxyPalmitic acid FA(16:0(OH))	0.380057	1.15749	0.912815	0.0774085	0.142907	-0.96222	Control vs TBI72	0.142907
LPC(O-18:1/0:0)_2	0.343834	-0.27493	0.208935	-0.323155	0.144994	-0.381782	Control vs TBI72	0.144994
LPI(18:1/0:0)	0.743075	0.276021	0.145022	-0.851053	0.317545	-0.618877	Control vs TBI24	0.145022
Hydroxytetradecanoylcarnitine CAR(14:0-OH)	0.852577	-0.329481	0.145943	-1.48795	0.338247	-0.979622	Control vs TBI24	0.145943
LPC(0:0/18:0)	0.852577	-0.329481	0.145943	-1.48795	0.338247	-0.979622	Control vs TBI24	0.145943
LPC(18:2/0:0)	0.759243	-0.105725	0.14653	-0.590714	0.704482	0.0321156	Control vs TBI24	0.14653
LPC(O-24:1/0:0)	0.871211	0.492943	0.161172	-0.348454	0.148485	-0.376515	Control vs TBI72	0.148485
PC(18:0/22:4)	0.335395	-0.226163	0.157802	-0.460325	0.240479	-0.324235	Control vs TBI24	0.157802
PC(16:0/18:2)	0.765666	0.123911	0.612082	0.0825988	0.158578	0.55363	Control vs TBI72	0.158578
LPC(0:0/16:0)	0.750393	-0.10611	0.160079	-0.576462	0.689739	0.0284852	Control vs TBI24	0.160079
Decenoylcarnitine CAR(10:1)	0.652209	0.286913	0.441469	0.49374	0.160563	0.925524	Control vs TBI72	0.160563
DG(18:2/18:1)	0.408729	0.309335	0.9205	0.0798605	0.160781	0.362637	Control vs TBI72	0.160781
PC(18:1/20:3)	0.959557	0.0745839	0.161897	-0.249466	0.380474	-0.119531	Control vs TBI24	0.161897
SM(d30:1); SM(d16:1/14:0) | SM(d18:1/12:0)	0.553229	-0.174886	0.165188	-0.399161	0.337691	-0.258378	Control vs TBI24	0.165188
Octadecatetraenoic acid FA(18:4)	0.770264	0.0133829	0.165898	-0.883252	0.191822	-0.861266	Control vs TBI24	0.165898
PC(28:0); PC(14:0/14:0) | PC(16:0/12:0)	0.360999	-0.413555	0.175967	-0.610661	0.16676	-0.609302	Control vs TBI72	0.16676
PC(O-24:1/20:4) and/or PC(P-24:0/20:4)	0.170407	0.66255	0.712934	0.0145271	0.483027	0.372861	Control vs TBI0	0.170407
Capric acid FA(10:0)	0.349909	0.760495	0.873149	-0.182234	0.171776	-0.854582	Control vs TBI72	0.171776
PC(18:0/18:1)	0.901209	0.144301	0.171892	-0.489474	0.286386	-0.375803	Control vs TBI24	0.171892
Beta-cryptoxanthin	0.172133	-0.593694	0.478915	-0.244114	0.378164	-0.36121	Control vs TBI0	0.172133
PE(O-20:1/20:4) and/or PE(P-20:0/20:4)	0.708406	-0.194015	0.329681	-0.421446	0.173459	-0.583091	Control vs TBI72	0.173459
Hexacosanoylcarnitine CAR(26:0)	0.205804	0.834585	0.362703	0.308299	0.173505	0.646238	Control vs TBI72	0.173505
Cer(d18:1/22:0)	0.67939	-0.141409	0.173833	-0.53249	0.342771	-0.337007	Control vs TBI24	0.173833
PE(16:0/18:1)	0.671988	-0.426897	0.17493	-0.891811	0.27155	-0.728225	Control vs TBI24	0.17493
PC(16:0/18:1)_2	0.464252	0.140723	0.450044	0.171882	0.176777	0.564515	Control vs TBI72	0.176777
SM(d18:2/16:0)_1	0.586235	-0.54812	0.178739	-1.31652	0.303321	-1.04046	Control vs TBI24	0.178739
TG(52:3)	0.727067	-0.261906	0.184572	-0.860425	0.228711	-0.799319	Control vs TBI24	0.184572
Lignoceric acid FA(24:0)	0.185928	1.31124	0.653273	0.328823	0.452931	-0.299596	Control vs TBI0	0.185928
PC(18:1/20:4)	0.575264	-0.404423	0.230723	-0.695959	0.187174	-0.757478	Control vs TBI72	0.187174
PC(16:0/18:1)_1	0.691126	-0.221769	0.187911	-0.6149	0.222958	-0.574595	Control vs TBI24	0.187911
Carboxyheptadecanoylcarnitine CAR(18:0-DC)	0.233595	0.865952	0.192475	0.806918	0.302655	0.521239	Control vs TBI24	0.192475
PE(16:0/18:2)	0.194827	1.8671	0.485057	0.185042	0.518488	-0.0588567	Control vs TBI0	0.194827
LPC(O-20:0/0:0)	0.918967	-0.0218707	0.199435	-0.227306	0.401061	-0.148344	Control vs TBI24	0.199435
PC(O-18:0/22:4)	0.417203	0.49539	0.357674	0.302204	0.199766	0.554747	Control vs TBI72	0.199766
Sphingosine-1-phosphate	0.697762	-0.0395787	0.272275	-0.263509	0.200193	-0.287009	Control vs TBI72	0.200193
Bilirubin	0.239136	0.707911	0.667334	-0.309433	0.200761	-0.742185	Control vs TBI72	0.200761
Anhydrolutein I	0.607439	-0.0498988	0.200807	0.854427	0.218008	0.5626	Control vs TBI24	0.200807
Eicosatrienoylcarnitine CAR(20:3)	0.342147	0.518023	0.490007	0.155886	0.20158	0.580889	Control vs TBI72	0.20158
PC(16:1/20:4)	0.435071	-0.286176	0.202171	-0.441045	0.417894	-0.27512	Control vs TBI24	0.202171
CE(18:1)	0.26068	1.49494	0.202179	1.08792	0.30663	0.432256	Control vs TBI24	0.202179
TG(56:6)_2	0.202182	1.26473	0.253027	2.28225	0.456245	1.04915	Control vs TBI0	0.202182
NA	0.41594	0.959877	0.873424	-0.0462201	0.203373	-1.06819	Control vs TBI72	0.203373
Cer(d18:0/24:0)	0.823521	0.122616	0.228628	1.16882	0.20461	1.2858	Control vs TBI72	0.20461
NAPE(O-18:1/18:1/16:0) and/or NAPE(P-18:0/18:1/16:0)	0.770524	0.301382	0.20577	-0.412353	0.451393	-0.239689	Control vs TBI24	0.20577
LPI(16:1/0:0)	0.707692	0.141384	0.208242	-0.569785	0.654598	0.044076	Control vs TBI24	0.208242
PE(18:0/20:3)	0.250261	-0.323585	0.31996	-0.25945	0.210444	-0.369475	Control vs TBI72	0.210444
Eicosatetraenoic acid FA(20:4)	0.326814	1.2411	0.942883	0.052258	0.211696	-1.01168	Control vs TBI72	0.211696
TG(52:5)_3	0.457819	0.31258	0.35529	0.256507	0.212774	0.592748	Control vs TBI72	0.212774
Delta-Tocopherol	0.484809	-0.12358	0.215817	-0.304897	0.674038	-0.0286353	Control vs TBI24	0.215817
TG(58:8)	0.60198	-0.105324	0.389748	-0.243366	0.223661	-0.271522	Control vs TBI72	0.223661
PC(O-22:0/20:3)	0.224734	0.637317	0.572196	0.101507	0.356752	0.38115	Control vs TBI0	0.224734
Eicosadienoic acid FA(20:2)	0.933327	-0.129324	0.509218	-0.424233	0.226879	-0.663488	Control vs TBI72	0.226879
Lauric acid FA(12:0)	0.498439	1.15742	0.890495	0.0635232	0.227124	-0.989984	Control vs TBI72	0.227124
DG(18:0/18:1)	0.535922	-0.233738	0.228163	-0.477694	0.329795	-0.35129	Control vs TBI24	0.228163
TG(56:7)_2	0.647772	0.837006	0.925085	0.0067637	0.229226	-0.52949	Control vs TBI72	0.229226
TG(52:4)_3	0.795395	-0.35367	0.264483	-1.01652	0.232265	-1.08271	Control vs TBI72	0.232265
Hydroxydodecanoylcarnitine CAR(12:0-OH)	0.236945	1.49631	0.833878	0.0714596	0.259686	0.928444	Control vs TBI0	0.236945
PC(18:0/18:0)	0.455868	-0.273841	0.237259	-0.426087	0.372906	-0.299216	Control vs TBI24	0.237259
Cer(d41:1); Cer(d18:1/23:0) | Cer(d17:1/24:0)	0.755603	0.0848477	0.72422	0.184947	0.239174	0.467754	Control vs TBI72	0.239174
TG(56:6)_1	0.239328	0.487452	0.626386	0.148702	0.540713	0.124644	Control vs TBI0	0.239328
LPE(0:0/18:0)	0.40985	-0.322842	0.241528	-0.390013	0.240151	-0.384269	Control vs TBI72	0.240151
LPI(20:4/0:0)	0.593826	0.183774	0.400197	-0.594707	0.24203	-0.831858	Control vs TBI72	0.24203
TG(51:2)	0.467501	0.202349	0.497902	0.138653	0.25602	0.487053	Control vs TBI72	0.25602
PC(16:0/20:3)	0.25624	0.604295	0.27891	0.626405	0.306522	0.382224	Control vs TBI0	0.25624
TG(53:4)	0.257928	0.402278	0.681649	0.0862642	0.378675	0.464402	Control vs TBI0	0.257928
TG(52:4)_2	0.579899	-1.00226	0.258569	-1.42528	0.307944	-1.37202	Control vs TBI24	0.258569
TG(50:5)	0.807429	-0.0495346	0.323775	-1.03261	0.260176	-1.20588	Control vs TBI72	0.260176
TG(58:9)	0.986078	-0.550149	0.319864	-1.1771	0.263465	-1.32696	Control vs TBI72	0.263465
DG(18:0/16:0)	0.846025	0.162517	0.472465	-0.129783	0.265019	0.159765	Control vs TBI72	0.265019
PC(18:1/22:6)	0.946426	0.128178	0.26725	-0.277125	0.626664	-0.112878	Control vs TBI24	0.26725
TG(53:3)	0.575427	-0.388716	0.42798	-0.529467	0.269003	-0.72417	Control vs TBI72	0.269003
Hexadecadienoic acid FA(16:2)	0.462169	1.38607	0.938109	0.178243	0.277081	-1.04266	Control vs TBI72	0.277081
PE(18:0/20:4)	0.631327	-0.378973	0.522412	-0.366294	0.278118	-0.601627	Control vs TBI72	0.278118
Decadienoylcarnitine CAR(10:2)	0.447794	0.215382	0.960518	0.0214618	0.278695	0.289513	Control vs TBI72	0.278695
Arachidonoylcarnitine CAR(20:4)	0.753903	0.072701	0.384363	0.317563	0.279729	0.28841	Control vs TBI72	0.279729
PC(16:0/22:6)	0.655234	-0.362577	0.376901	-0.552172	0.281368	-0.667357	Control vs TBI72	0.281368
PC(16:0/18:3)	0.717124	0.34871	0.405215	0.187639	0.288133	0.31789	Control vs TBI72	0.288133
TG(48:4)	0.903616	-0.0580203	0.875	0.236196	0.290348	0.608292	Control vs TBI72	0.290348
SM(d18:2/14:0)	0.598577	-0.396613	0.368707	-0.559283	0.292632	-0.625661	Control vs TBI72	0.292632
Cholesterol Sulfate	0.397305	1.19037	0.770043	0.0901986	0.2954	-0.943081	Control vs TBI72	0.2954
Arachidic acid FA(20:0)	0.742243	-0.548875	0.295813	0.373003	0.852045	0.177537	Control vs TBI24	0.295813
TG(48:3)	0.545698	-0.529424	0.361509	-0.651478	0.296896	-0.736812	Control vs TBI72	0.296896
LPE(0:0/20:4)	0.297349	2.25084	0.327072	3.62801	0.826178	0.367653	Control vs TBI0	0.297349
TG(44:0)	0.617265	0.406771	0.301041	-0.287548	0.453082	-0.212112	Control vs TBI24	0.301041
Cer(d18:1/24:0)	0.463915	-0.326178	0.302327	-0.389488	0.358289	-0.316467	Control vs TBI24	0.302327
Eicosapentaenoic acid FA(20:5)	0.303142	1.26578	0.508673	0.226287	0.574316	-0.682811	Control vs TBI0	0.303142
TG(54:6)_2	0.316828	-0.483671	0.402594	-0.316817	0.305633	-0.414361	Control vs TBI72	0.305633
SM(d18:2/22:0)	0.528584	0.432919	0.587911	-0.262868	0.308625	0.418054	Control vs TBI72	0.308625
PE(O-16:1/20:4) and/or PE(P-16:0/20:4)	0.373444	0.322104	0.969689	-0.188675	0.310624	0.54869	Control vs TBI72	0.310624
LPI(0:0/18:0)	0.312812	2.05449	0.711914	0.41828	0.578432	-0.641767	Control vs TBI0	0.312812
Cer(d18:1/16:0)	0.981716	-0.191187	0.47772	-0.403038	0.313321	-0.609996	Control vs TBI72	0.313321
Cer(d18:2/18:0)	0.527467	1.28009	0.982596	0.0530713	0.320017	-1.03251	Control vs TBI72	0.320017
LPG(18:2/0:0)	0.86752	0.909823	0.425898	-0.391898	0.32325	-0.515979	Control vs TBI72	0.32325
PC(O-18:1/18:1) and/or PC(P-18:0/18:1)	0.497022	0.421614	0.541848	0.104897	0.32441	0.328064	Control vs TBI72	0.32441
SM(d18:2/16:0)_2	0.851149	-0.227888	0.325473	-0.577288	0.76522	-0.275333	Control vs TBI24	0.325473
Cer(d16:1/24:0)	0.327544	0.293609	0.903463	-0.224096	0.847859	-0.178618	Control vs TBI0	0.327544
Myristic acid FA(14:0)	0.811293	0.187358	0.822309	-0.687184	0.327841	-1.64731	Control vs TBI72	0.327841
PC(14:0/22:6)	0.936552	0.0104767	0.33194	-0.637446	0.481443	-0.393584	Control vs TBI24	0.33194
PC(O-24:1/20:3) and/or PC(P-24:0/20:3)	0.807755	-0.204622	0.335306	-0.621515	0.496096	-0.482868	Control vs TBI24	0.335306
TG(53:5)	0.409699	0.400008	0.457665	0.180676	0.340331	0.431945	Control vs TBI72	0.340331
PC(18:2/18:2)	0.923571	0.017917	0.340904	-0.242568	0.75303	-0.0846119	Control vs TBI24	0.340904
PC(O-24:2/20:4) and/or PC(P-24:1/20:4)	0.345114	1.23523	0.378766	0.921869	0.706091	0.161196	Control vs TBI0	0.345114
PC(O-18:0/20:4)	0.85298	-0.230026	0.351418	-1.76155	0.556142	-0.555731	Control vs TBI24	0.351418
Stearoylcarnitine CAR(18:0)	0.355644	0.510049	0.883699	0.016278	0.84566	0.0280696	Control vs TBI0	0.355644
Arachidyl carnitine CAR(20:0)	0.585695	0.0169108	0.386613	0.403038	0.357499	0.251415	Control vs TBI72	0.357499
Dodecenoylcarnitine CAR(12:1)_1	0.919344	-0.0918692	0.364152	-0.349895	0.448584	-0.290811	Control vs TBI24	0.364152
PE(18:0/22:6)	0.397127	0.224923	0.579941	0.058006	0.371004	0.245193	Control vs TBI72	0.371004
LPC(0:0/20:5)	0.372812	0.367962	0.502599	-0.469345	0.465459	-0.108939	Control vs TBI0	0.372812
LacCer(d42:3)	0.373194	0.366704	0.634558	-0.575296	0.541747	-0.135748	Control vs TBI0	0.373194
TG(52:6)_3	0.543199	0.519734	0.377253	0.362911	0.423968	0.331645	Control vs TBI24	0.377253
Hydroxydecanoylcarnitine CAR(10:0-OH)	0.970361	0.259368	0.381245	-0.224263	0.750029	-0.0697967	Control vs TBI24	0.381245
TG(54:7)_1	0.629235	0.784027	0.381918	0.524704	0.432932	0.242921	Control vs TBI24	0.381918
TG(56:7)_1	0.904456	-0.332357	0.38616	-1.41182	0.382221	-1.41156	Control vs TBI72	0.382221
Octadecatrienoic acid FA(18:3)_2	0.382306	0.541005	0.957666	-0.0715598	0.536135	-0.363956	Control vs TBI0	0.382306
Hexadecadienoylcarnitine CAR(16:2)	0.3895	0.484547	0.778254	-0.0603934	0.417558	0.331309	Control vs TBI0	0.3895
LPC(0:0/20:3)	0.391569	0.200692	0.594037	-0.776213	0.581879	-0.541487	Control vs TBI0	0.391569
Carboxyheptadecenoylcarnitine CAR(18:1-DC)	0.416326	1.01381	0.53246	0.10561	0.397917	0.109669	Control vs TBI72	0.397917
PC(O-24:0/20:4)	0.755761	0.124266	0.402222	0.218958	0.515115	0.173586	Control vs TBI24	0.402222
SulfoHexCer(d18:1/16:0(OH))	0.534786	0.351765	0.658409	-0.312731	0.40258	-0.407912	Control vs TBI72	0.40258
Cer(d18:1/18:0)	0.403291	0.289858	0.521248	0.172228	0.565988	0.115996	Control vs TBI0	0.403291
LacCer(d18:1/24:1)	0.406642	0.187676	0.765993	-0.924752	0.720567	-0.615703	Control vs TBI0	0.406642
TG(51:3)	0.646463	-0.0197405	0.556772	0.0692824	0.407129	0.325461	Control vs TBI72	0.407129
Cholesterol	0.852519	-0.196897	0.417226	-0.477193	0.407981	-0.49772	Control vs TBI72	0.407981
LacCer(d18:1/24:0)	0.408027	0.359608	0.889015	-1.02597	0.82491	-0.73674	Control vs TBI0	0.408027
LPC(0:0/18:1)	0.410914	0.177903	0.590915	-0.430248	0.547181	-0.0990021	Control vs TBI0	0.410914
TG(53:2)	0.416144	1.21067	0.464628	0.865877	0.891244	-0.27807	Control vs TBI0	0.416144
LPC(O-18:0/0:0)	0.967283	0.0854599	0.421181	-0.208455	0.49486	0.280769	Control vs TBI24	0.421181
Lauroylcarnitine CAR(12:0)	0.421195	0.0682417	0.791559	-0.879388	0.690372	-0.40142	Control vs TBI0	0.421195
PC(16:0/22:4)	0.834802	-0.367045	0.513448	-0.564843	0.423408	-0.669406	Control vs TBI72	0.423408
LacCer(d18:1/16:0)	0.426303	0.149436	0.713987	-0.604202	0.627124	-0.146642	Control vs TBI0	0.426303
TG(54:5)_2	0.446633	-0.245382	0.487974	-0.110423	0.427785	-0.161959	Control vs TBI72	0.427785
Palmitoleic acid FA(16:1)	0.428191	0.216273	0.767556	-0.217328	0.444985	0.0540907	Control vs TBI0	0.428191
Oleic acid FA(18:1)	0.42899	0.390943	0.890283	-0.00880216	0.782789	0.0318094	Control vs TBI0	0.42899
PC(O-24:1/18:1) and/or PC(P-24:0/18:1)	0.71267	-0.520338	0.43729	-0.741801	0.76902	-0.399264	Control vs TBI24	0.43729
Octadecatrienoic acid FA(18:3)_1	0.950731	-0.315959	0.444026	-0.813522	0.471103	-0.793596	Control vs TBI24	0.444026
Cer(d16:1/22:0)	0.475456	0.646432	0.446175	0.593825	0.806475	-0.365169	Control vs TBI24	0.446175
TG(49:2)	0.995982	-0.274195	0.592152	-0.537596	0.447537	-0.650886	Control vs TBI72	0.447537
SM(d16:1/22:0)	0.756325	0.0667996	0.890614	-0.258309	0.454909	-0.61117	Control vs TBI72	0.454909
PC(O-16:0/14:0)	0.772324	0.111805	0.456438	-1.41066	0.770742	-0.219584	Control vs TBI24	0.456438
Cer(d16:1/20:0)	0.457614	0.772626	0.669506	0.51652	0.99451	-0.46344	Control vs TBI0	0.457614
PC(34:0); (18:0/16:0) | PC(16:0/18:0)	0.672055	-0.331191	0.465296	-0.41056	0.998241	-0.079301	Control vs TBI24	0.465296
PE(O-18:1/20:4) and/or PE(P-18:0/20:4)	0.597909	0.222097	0.843802	-0.465965	0.480336	-0.1168	Control vs TBI72	0.480336
LPC(0:0/18:2)	0.491285	0.314633	0.537597	-1.07519	0.671707	-0.773016	Control vs TBI0	0.491285
Cer(d18:0/22:0)	0.500532	0.232906	0.750258	0.0708381	0.874284	-0.184295	Control vs TBI0	0.500532
PE(16:0/20:4)	0.729894	0.209041	0.504915	0.525795	0.7048	-0.889409	Control vs TBI24	0.504915
LPE(18:0/0:0)	0.975552	0.0118105	0.722702	0.0451235	0.508786	0.154063	Control vs TBI72	0.508786
PC(O-18:0/20:3)	0.703972	-0.0321321	0.518216	-1.19433	0.642862	-0.585762	Control vs TBI24	0.518216
TG(54:4)	0.51882	-0.207393	0.618743	-0.0813682	0.707776	-0.0473801	Control vs TBI0	0.51882
TG(52:6)_1	0.679829	0.0703034	0.567924	0.0256639	0.51892	0.297564	Control vs TBI72	0.51892
PC(O-26:1/20:4) and/or PC(P-26:0/20:4)	0.520685	-0.319992	0.636819	-0.270233	0.731724	-0.211304	Control vs TBI0	0.520685
LPC(16:1/0:0)	0.521123	0.00880776	0.70316	-0.910082	0.827616	-0.560991	Control vs TBI0	0.521123
LPC(0:0/20:4)	0.524234	-0.111634	0.978371	-0.909379	0.806201	-0.393131	Control vs TBI0	0.524234
LPI(22:5/0:0)	0.958853	-0.307341	0.692904	-0.687923	0.525422	-0.850186	Control vs TBI72	0.525422
TG(50:2)	0.6474	0.0412179	0.764363	-0.132288	0.526891	0.250694	Control vs TBI72	0.526891
PC(O-16:1/18:2) and/or PC(P-16:0/18:2)	0.533786	0.193225	0.953557	-0.543139	0.83336	-0.150842	Control vs TBI0	0.533786
Octanoylcarnitine CAR(8:0)	0.902	0.039	0.955	-0.082	0.544	0.135	Control vs TBI72	0.544
Zeaxanthin	0.546435	0.0538055	0.626787	-0.673543	0.889851	-0.384056	Control vs TBI0	0.546435
PC(18:0/20:3)	0.943064	0.0806202	0.649476	-0.0752492	0.55442	0.190277	Control vs TBI72	0.55442
Palmitic acid FA(16:0)	0.734984	-0.835517	0.562922	-1.13995	0.813661	-0.938565	Control vs TBI24	0.562922
PC(O-16:0/22:5)	0.56406	0.18686	0.693922	-1.11376	0.712648	-0.560483	Control vs TBI0	0.56406
Cer(t18:0/24:1)	0.980855	-0.22658	0.565422	-0.487449	0.574417	-0.493205	Control vs TBI24	0.565422
Cer(d18:1/20:0)	0.792678	-0.121822	0.87481	-0.168687	0.5661	-0.467437	Control vs TBI72	0.5661
PC(O-16:1/22:6) and/or PC(P-16:0/22:6)	0.568984	0.171604	0.887341	-0.538434	0.878318	-0.153435	Control vs TBI0	0.568984
TG(58:7)_2	0.784999	0.0409287	0.61871	-0.174076	0.576862	-0.190742	Control vs TBI72	0.576862
PC(O-16:0/18:2)	0.751482	0.0253064	0.579931	-1.13899	0.859442	-0.347259	Control vs TBI24	0.579931
PC(O-16:0/20:3)	0.583699	0.193902	0.679453	-1.20297	0.784405	-0.513058	Control vs TBI0	0.583699
PC(O-18:0/16:0)	0.59939	0.107822	0.697514	-0.772919	0.890983	-0.383984	Control vs TBI0	0.59939
SulfoHexCer(d18:1/20:0(OH))	0.60822	0.84251	0.747551	0.0340634	0.667413	0.106393	Control vs TBI0	0.60822
PE(O-18:1/22:6) and/or PE(P-18:0/22:6)	0.826404	-0.032513	0.610043	0.189991	0.641205	-0.00745847	Control vs TBI24	0.610043
PC(18:2/20:4)	0.947947	0.0114713	0.611952	-0.0922594	0.960268	0.0541058	Control vs TBI24	0.611952
TG(53:1)	0.753581	-0.0465741	0.766596	-0.147644	0.617935	0.149301	Control vs TBI72	0.617935
PC(O-16:0/15:0)	0.625589	0.233143	0.687005	-0.81726	0.75264	-0.279131	Control vs TBI0	0.625589
TG(52:4)_1	0.758245	-0.468961	0.707224	-0.739008	0.625855	-0.677974	Control vs TBI72	0.625855
LPE(0:0/22:6)	0.642955	0.859133	0.626329	0.364243	0.743765	0.0310612	Control vs TBI24	0.626329
TG(50:1)	0.723875	-0.0325521	0.632677	-1.07669	0.932238	-0.293011	Control vs TBI24	0.632677
PC(16:1/18:2)	0.854886	0.00985979	0.634979	-0.199088	0.995724	-0.077168	Control vs TBI24	0.634979
TG(49:3)	0.797474	0.136918	0.64074	-0.202655	0.869767	-0.115621	Control vs TBI24	0.64074
PC(O-18:1/22:6) and/or PC(P-18:0/22:6)	0.650957	0.199499	0.934862	-0.193215	0.798623	-0.0609673	Control vs TBI0	0.650957
TG(49:1)	0.826993	-0.287009	0.652144	-0.327044	0.835052	-0.27133	Control vs TBI24	0.652144
Zeta-carotene	0.656934	0.366011	0.994253	-0.313131	0.994499	-0.307768	Control vs TBI0	0.656934
TG(56:7)_3	0.814956	0.491185	0.747315	-0.00780187	0.6587	-0.123215	Control vs TBI72	0.6587
TG(50:3)	0.681562	-0.164455	0.959488	-0.492304	0.760969	-0.105397	Control vs TBI0	0.681562
PC(O-16:0/16:0)	0.682356	0.180107	0.836299	-0.0752348	0.888466	-0.0931148	Control vs TBI0	0.682356
LPG(18:0/0:0)	0.690769	0.373733	0.79943	-0.0330299	0.749731	0.10768	Control vs TBI0	0.690769
PE(18:0/18:2)	0.691441	0.20035	0.820797	0.0767478	0.921645	-0.166519	Control vs TBI0	0.691441
SM(d18:2/18:0)	0.721259	-0.227566	0.693686	-0.180305	0.927597	0.0106916	Control vs TBI24	0.693686
Cer(d18:1/24:1)	0.694493	-0.150193	0.698626	-0.605105	0.967859	-0.41005	Control vs TBI0	0.694493
TG(52:1)	0.816378	-0.0320702	0.708276	-0.0535521	0.965214	-0.147017	Control vs TBI24	0.708276
TG(52:6)_2	0.725405	-0.0916432	0.728125	-0.21902	0.891627	0.0317958	Control vs TBI0	0.725405
DG(36:4)_1; DG(18:2/18:2) | DG(18:1/18:3)	0.950135	-0.19286	0.738612	-0.176209	0.752744	-0.202073	Control vs TBI24	0.738612
PE(18:1/18:2)	0.815421	-0.195323	0.742761	-0.622225	0.996243	-0.396713	Control vs TBI24	0.742761
LPC(O-18:1/0:0)_1	0.816291	-0.025816	0.7593	-0.0577019	0.881436	-0.0328598	Control vs TBI24	0.7593
PE(18:0/16:0)	0.827713	0.193764	0.890185	-0.0092303	0.770713	0.202262	Control vs TBI72	0.770713
TG(50:4)	0.789971	-0.359197	0.793133	-0.781218	0.968432	-0.394903	Control vs TBI0	0.789971
DG(36:2); DG(18:1/18:1) | DG(18:0/18:2)	0.796241	-0.159624	0.912881	-0.0496617	0.968105	0.0585359	Control vs TBI0	0.796241
PC(O-22:0/18:2)	0.801103	-0.111213	0.820799	-0.540597	0.810157	-0.398131	Control vs TBI0	0.801103
PC(16:0/20:5)	0.956447	-0.213454	0.808002	-0.21103	0.872089	-0.202588	Control vs TBI24	0.808002
TG(51:4)	0.986101	-0.410923	0.915701	-0.311252	0.878312	-0.107966	Control vs TBI72	0.878312
Cer(d42:3); Cer(d18:2/24:1)| Cer(d18:1/24:2)	0.968333	-0.0737159	0.918017	-0.0513365	0.882392	0.146146	Control vs TBI72	0.882392
